# Supplementary material for: Genome-wide association analysis of Monilinia fructicola lesion in a collection of Spanish peach landraces
Source: Front Plant Sci. 2023 Oct 23;14:1165847. doi: 10.3389/fpls.2023.1165847 (PMC10626550; doi:10.3389/fpls.2023.1165847)
Supplement: Supplementary file 2 [file DataSheet_2.xlsx]

## Sheet: Supplementary_Table_1
Supplementary Table 1	Accessions description list
Individual Name	Country	Region	Fruit Type	Flesh color	Flesh type
Amarillo Octubre	Spain	Lérida	Peach	Yellow	Non-melting
Amarillo Temprano (Ebro)/Maria Serena	Spain	Zaragoza	Peach	Yellow	Non-melting
Andora	USA	USA	Peach	Yellow	Non-melting
Blanco Tardío	Spain	Zaragoza	Peach	White	Melting
Borracho de Jarque	Spain	Zaragoza	Peach	Yellow	Non-melting
Brasileño Elipe	Spain	Murcia	Peach	Yellow	Non-melting
Buisan	Spain	Lérida	Peach	White	Melting
Calabacero	Spain	Murcia	Peach	Yellow	Non-melting
Calabacero Candelo	Spain	Murcia	Peach	Yellow	Non-melting
Calabacero Deleite	Spain	Murcia	Peach	Yellow	Non-melting
Calabacero Rancho	Spain	Murcia	Peach	Yellow	Non-melting
Calabacero Rincón	Spain	Murcia	Peach	Yellow	Non-melting
Calabacero Soto	Spain	Murcia	Peach	Yellow	Non-melting
Calanda Sonrosado	Spain	Teruel	Peach	Yellow	Non-melting
Campiel M.de Cierzo	Spain	Navarra	Peach	Yellow	Non-melting
Campillo Rocho	Spain	Zaragoza	Peach	Yellow	Non-melting
CD-RCH	Spain	Zaragoza	Peach	Yellow	Non-melting
Comodin	Spain	Huesca	Peach	Yellow	Non-melting
Corona	USA	USA	Peach	Yellow	Non-melting
Deja-1	Spain	Navarra	Peach	White	Non-melting
Deja-2	Spain	Navarra	Peach	White	Non-melting
Deja-3	Spain	Navarra	Peach	White	Non-melting
Duraznillo 42B	Spain	Zaragoza	Peach	Yellow	Non-melting
Escolapio	Spain	Zaragoza	Peach	Yellow	Non-melting
Fraga B.D.	Spain	Huesca	Peach	White	Non-melting
Fulla	Spain	Huesca	Peach	Yellow	Non-melting
Gallur	Spain	Zaragoza	Peach	Yellow	Non-melting
Garau	USA	USA	Peach	Yellow	Non-melting
Generoso	Spain	La Rioja	Peach	Yellow	Non-melting
Jeronimo	Spain	Murcia	Peach	Yellow	Non-melting
Jeronimo Balate	Spain	Murcia	Peach	Yellow	Non-melting
Jeronimo Copia	Spain	Murcia	Peach	Yellow	Non-melting
Jeronimo Espuña	Spain	Murcia	Peach	Yellow	Non-melting
Jeronimo Ortiz	Spain	Murcia	Peach	Yellow	Non-melting
Jeronimo Prasio	Spain	Murcia	Peach	Yellow	Non-melting
La Escola 1	Spain	Lérida	Peach	Yellow	Non-melting
La Escola 2	Spain	Lérida	Peach	Yellow	Non-melting
Maluenda	Spain	Zaragoza	Peach	Yellow	Non-melting
Maruja Alquibla	Spain	Murcia	Peach	Yellow	Non-melting
Maruja Argos	Spain	Murcia	Peach	Yellow	Non-melting
Maruja Perfección	Spain	Murcia	Peach	Yellow	Non-melting
Maruja Tejar	Spain	Murcia	Peach	Yellow	Non-melting
Maruja Tradición	Spain	Murcia	Peach	Yellow	Non-melting
Miraflores	Spain	Zaragoza	Peach	Yellow	Non-melting
Miraflores Serapio	Spain	Zaragoza	Peach	Yellow	Non-melting
Montaced (Binaced)	Spain	Huesca	Peach	White	Non-melting
Montamar	Spain	Zaragoza	Peach	Yellow	Non-melting
Montañana	Spain	Zaragoza	Peach	White	Non-melting
Moret	Spain	Huesca	Peach	Yellow	Non-melting
Paraguayo Almudi 1	Spain	Zaragoza	Flat	White	Melting
Paraguayo Almudi 2	Spain	Zaragoza	Flat	White	Melting
Paraguayo Francia	France	France	Flat	White	Melting
Paraguayo Jota	Spain	Zaragoza	Flat	White	Melting
Paraguayo Niqui	Spain	Huesca	Flat	White	Melting
Paraguayo San Mateo	Spain	Zaragoza	Flat	White	Melting
Paraguayo T Robert	Spain	Lérida	Flat	White	Melting
Paraguayo Villamayor	Spain	Zaragoza	Flat	White	Melting
Pavia Amarilla de Tolosa	Spain	Zaragoza	Nectarine	Yellow	Non-melting
Pavia Blanca	Spain	Zaragoza	Nectarine	White	Non-melting
Pepita	Brazil	Brazil	Peach	Yellow	Non-melting
Pigat	Spain	Huesca	Peach	Yellow	Non-melting
Pigat Susagna	Spain	Huesca	Peach	White	Non-melting
Pomar 1	Spain	Huesca	Peach	White	Non-melting
Pomar 2	Spain	Huesca	Peach	White	Non-melting
Pomar 3	Spain	Huesca	Peach	White	Non-melting
Rincal	Spain	Zaragoza	Peach	Yellow	Non-melting
Risol	Spain	Zaragoza	Peach	Yellow	Non-melting
Roig de Aitona	Spain	Lérida	Peach	Yellow	Non-melting
Rojo de Tudela	Spain	Navarra	Peach	Yellow	Non-melting
Rojo del Rito	Spain	Lérida	Peach	Yellow	Non-melting
Rojo-Amarillo Septiembre	Spain	Lérida	Peach	Yellow	Non-melting
San Jaime	Spain	Lérida	Peach	Yellow	Non-melting
San Lorenzo	Spain	Huesca	Peach	Yellow	Non-melting
Sudanell 1	Spain	Lérida	Peach	Yellow	Non-melting
Sudanell 2	Spain	Lérida	Peach	Yellow	Non-melting
Sudanell 3	Spain	Lérida	Peach	Yellow	Non-melting
Sunmel 1	Spain	Zaragoza	Peach	Yellow	Non-melting
Sunmel 2	Spain	Zaragoza	Peach	Yellow	Non-melting
Tambarría	Spain	Navarra	Peach	White	Non-melting
Tipo Rojo del Rito	Spain	Lérida	Peach	Yellow	Non-melting
Utiel BD	Spain	Valencia	Peach	White	Non-melting
Valdeltormo	Spain	Teruel	Peach	White	Non-melting
Valentin	Spain	Navarra	Peach	White	Non-melting
Villamayor	Spain	Zaragoza	Peach	White	Non-melting
Zaragozano	Spain	Zaragoza	Peach	Yellow	Non-melting

## Sheet: Supplementary_Table_2
Supplementary Table 2	Phenotypic data (BRD, brown rot disease diameter; DSI, disease severity index; CD, cuticle density; and CT, cuticle thickness) measured in 80 Spanish peach accessions and five foreign ones (‘Andora’, ‘Corona’, ‘Garau’, ‘Paraguayo Francia’ and ‘Pepita’) from the National peach collection at CITA. Minimum, maximum and average data is shown for each year of analysis, and for averaged data 2019-2020.
ACCESION	TRAIT/YEAR	Minimum	Maximum	Average
5001	BRD 2019	26.23	26.23	26.23
	BRD 2020	40.54	40.54	40.54
	DSI 2019	24.42	24.42	24.42
	DSI 2020	32.53	32.53	32.53
	CD 2019	51.29	51.29	51.29
	CD 2020	23.24	23.24	23.24
	CT 2019	5.74	5.74	5.74
	CT 2020	10.28	10.28	10.28
	BRD 19-20	33.39	33.39	33.39
	DSI 19-20	18.98	18.98	18.98
	CD 19-20	37.26	37.26	37.26
	CT 19-20	8.01	8.01	8.01
5004	BRD 2019
	BRD 2020	61.09	61.09	61.09
	DSI 2019
	DSI 2020	60.26	60.26	60.26
	CD 2019	17.89	17.89	17.89
	CD 2020	22.11	22.11	22.11
	CT 2019
	CT 2020	9.18	9.18	9.18
	BRD 19-20	61.09	61.09	61.09
	DSI 19-20	30.13	30.13	30.13
	CD 19-20	20	20	20
	CT 19-20	9.18	9.18	9.18
5006	BRD 2019	27.87	27.87	27.87
	BRD 2020	30.72	30.72	30.72
	DSI 2019	22.65	22.65	22.65
	DSI 2020	30.72	30.72	30.72
	CD 2019	40.06	40.06	40.06
	CD 2020	23.77	23.77	23.77
	CT 2019	7.25	7.25	7.25
	CT 2020	9.44	9.44	9.44
	BRD 19-20	29.29	29.29	29.29
	DSI 19-20	17.79	17.79	17.79
	CD 19-20	31.92	31.92	31.92
	CT 19-20	8.34	8.34	8.34
5009	BRD 2019	42.97	42.97	42.97
	BRD 2020	20.74	20.74	20.74
	DSI 2019	42.97	42.97	42.97
	DSI 2020	19.07	19.07	19.07
	CD 2019	39.53	39.53	39.53
	CD 2020	25.69	25.69	25.69
	CT 2019
	CT 2020	8.61	8.61	8.61
	BRD 19-20	31.85	31.85	31.85
	DSI 19-20	20.68	20.68	20.68
	CD 19-20	32.61	32.61	32.61
	CT 19-20	8.61	8.61	8.61
5017	BRD 2019
	BRD 2020
	DSI 2019
	DSI 2020
	CD 2019	24.24	24.24	24.24
	CD 2020	23.63	23.63	23.63
	CT 2019	5.43	5.43	5.43
	CT 2020	7.52	7.52	7.52
	BRD 19-20
	DSI 19-20
	CD 19-20	23.93	23.93	23.93
	CT 19-20	6.48	6.48	6.48
5018	BRD 2019	28.5	28.5	28.5
	BRD 2020	33.09	33.09	33.09
	DSI 2019	25.34	25.34	25.34
	DSI 2020	27.15	27.15	27.15
	CD 2019	27.39	27.39	27.39
	CD 2020	27.02	27.02	27.02
	CT 2019	6.69	6.69	6.69
	CT 2020	8.62	8.62	8.62
	BRD 19-20	30.79	30.79	30.79
	DSI 19-20	17.5	17.5	17.5
	CD 19-20	27.2	27.2	27.2
	CT 19-20	7.65	7.65	7.65
5032	BRD 2019	8.53	8.53	8.53
	BRD 2020	21.92	21.92	21.92
	DSI 2019	2.58	2.58	2.58
	DSI 2020	9.31	9.31	9.31
	CD 2019	52.02	52.02	52.02
	CD 2020	32.46	32.46	32.46
	CT 2019	7.1	7.1	7.1
	CT 2020	9.42	9.42	9.42
	BRD 19-20	15.22	15.22	15.22
	DSI 19-20	3.97	3.97	3.97
	CD 19-20	42.24	42.24	42.24
	CT 19-20	8.26	8.26	8.26
5034	BRD 2019
	BRD 2020	55.72	55.72	55.72
	DSI 2019
	DSI 2020	49.41	49.41	49.41
	CD 2019	14.93	14.93	14.93
	CD 2020	22.32	22.32	22.32
	CT 2019
	CT 2020	8.66	8.66	8.66
	BRD 19-20	55.72	55.72	55.72
	DSI 19-20	24.7	24.7	24.7
	CD 19-20	18.63	18.63	18.63
	CT 19-20	8.66	8.66	8.66
5041	BRD 2019	29.7	29.7	29.7
	BRD 2020	27.13	27.13	27.13
	DSI 2019	29.7	29.7	29.7
	DSI 2020	23.24	23.24	23.24
	CD 2019	33.73	33.73	33.73
	CD 2020	20.37	20.37	20.37
	CT 2019	8.07	8.07	8.07
	CT 2020	9.36	9.36	9.36
	BRD 19-20	28.41	28.41	28.41
	DSI 19-20	17.65	17.65	17.65
	CD 19-20	27.05	27.05	27.05
	CT 19-20	8.72	8.72	8.72
5044	BRD 2019
	BRD 2020	44.36	44.36	44.36
	DSI 2019
	DSI 2020	31.06	31.06	31.06
	CD 2019	33.43	33.43	33.43
	CD 2020	28.02	28.02	28.02
	CT 2019	6.12	6.12	6.12
	CT 2020	8.16	8.16	8.16
	BRD 19-20	44.36	44.36	44.36
	DSI 19-20	15.53	15.53	15.53
	CD 19-20	30.73	30.73	30.73
	CT 19-20	7.14	7.14	7.14
5045	BRD 2019
	BRD 2020
	DSI 2019
	DSI 2020
	CD 2019
	CD 2020	25.63	25.63	25.63
	CT 2019
	CT 2020	7.79	7.79	7.79
	BRD 19-20
	DSI 19-20
	CD 19-20	25.63	25.63	25.63
	CT 19-20	7.79	7.79	7.79
5050	BRD 2019
	BRD 2020	4.14	4.14	4.14
	DSI 2019
	DSI 2020
	CD 2019	39.24	39.24	39.24
	CD 2020	40.24	40.24	40.24
	CT 2019
	CT 2020	7.24	7.24	7.24
	BRD 19-20	4.14	4.14	4.14
	DSI 19-20
	CD 19-20	39.74	39.74	39.74
	CT 19-20	7.24	7.24	7.24
5051	BRD 2019
	BRD 2020
	DSI 2019
	DSI 2020
	CD 2019	15.12	15.12	15.12
	CD 2020	25.04	25.04	25.04
	CT 2019
	CT 2020	7.9	7.9	7.9
	BRD 19-20
	DSI 19-20
	CD 19-20	20.08	20.08	20.08
	CT 19-20	7.9	7.9	7.9
5052	BRD 2019
	BRD 2020	34.38	34.38	34.38
	DSI 2019
	DSI 2020	17.55	17.55	17.55
	CD 2019	26.51	26.51	26.51
	CD 2020	23.14	23.14	23.14
	CT 2019	7.11	7.11	7.11
	CT 2020	7.08	7.08	7.08
	BRD 19-20	34.38	34.38	34.38
	DSI 19-20	8.77	8.77	8.77
	CD 19-20	24.83	24.83	24.83
	CT 19-20	7.1	7.1	7.1
5072	BRD 2019	13.92	13.92	13.92
	BRD 2020	17.52	17.52	17.52
	DSI 2019	9.62	9.62	9.62
	DSI 2020	7.29	7.29	7.29
	CD 2019	25.87	25.87	25.87
	CD 2020	34.31	34.31	34.31
	CT 2019	6.92	6.92	6.92
	CT 2020	8.23	8.23	8.23
	BRD 19-20	15.72	15.72	15.72
	DSI 19-20	5.64	5.64	5.64
	CD 19-20	30.09	30.09	30.09
	CT 19-20	7.58	7.58	7.58
5073	BRD 2019	34.14	34.14	34.14
	BRD 2020	49.96	49.96	49.96
	DSI 2019	34.14	34.14	34.14
	DSI 2020	45.03	45.03	45.03
	CD 2019	29.15	29.15	29.15
	CD 2020	17.88	17.88	17.88
	CT 2019	6.77	6.77	6.77
	CT 2020	6.93	6.93	6.93
	BRD 19-20	42.05	42.05	42.05
	DSI 19-20	26.39	26.39	26.39
	CD 19-20	23.52	23.52	23.52
	CT 19-20	6.85	6.85	6.85
5075	BRD 2019	9.58	9.58	9.58
	BRD 2020	16.67	16.67	16.67
	DSI 2019	6.44	6.44	6.44
	DSI 2020	5.19	5.19	5.19
	CD 2019	33.44	33.44	33.44
	CD 2020	34.27	34.27	34.27
	CT 2019	7.13	7.13	7.13
	CT 2020	8.93	8.93	8.93
	BRD 19-20	13.13	13.13	13.13
	DSI 19-20	3.88	3.88	3.88
	CD 19-20	33.85	33.85	33.85
	CT 19-20	8.03	8.03	8.03
5076	BRD 2019	35.95	35.95	35.95
	BRD 2020	59.51	59.51	59.51
	DSI 2019	33.58	33.58	33.58
	DSI 2020	57.67	57.67	57.67
	CD 2019	33.43	33.43	33.43
	CD 2020	19.04	19.04	19.04
	CT 2019	5.79	5.79	5.79
	CT 2020	9.01	9.01	9.01
	BRD 19-20	47.73	47.73	47.73
	DSI 19-20	30.42	30.42	30.42
	CD 19-20	26.24	26.24	26.24
	CT 19-20	7.4	7.4	7.4
5079	BRD 2019	41.48	41.48	41.48
	BRD 2020	38.25	38.25	38.25
	DSI 2019	37.82	37.82	37.82
	DSI 2020	20.72	20.72	20.72
	CD 2019	36.78	36.78	36.78
	CD 2020	25.16	25.16	25.16
	CT 2019	7.11	7.11	7.11
	CT 2020	8.37	8.37	8.37
	BRD 19-20	39.87	39.87	39.87
	DSI 19-20	19.52	19.52	19.52
	CD 19-20	30.97	30.97	30.97
	CT 19-20	7.74	7.74	7.74
5093	BRD 2019	5.91	5.91	5.91
	BRD 2020	12.02	12.02	12.02
	DSI 2019	1.5	1.5	1.5
	DSI 2020	6.68	6.68	6.68
	CD 2019	28.9	28.9	28.9
	CD 2020	48.39	48.39	48.39
	CT 2019	7.19	7.19	7.19
	CT 2020	10.57	10.57	10.57
	BRD 19-20	8.97	8.97	8.97
	DSI 19-20	2.73	2.73	2.73
	CD 19-20	38.64	38.64	38.64
	CT 19-20	8.88	8.88	8.88
5098	BRD 2019
	BRD 2020	11.78	11.78	11.78
	DSI 2019
	DSI 2020	4.71	4.71	4.71
	CD 2019	26.69	26.69	26.69
	CD 2020	31.67	31.67	31.67
	CT 2019	7.18	7.18	7.18
	CT 2020	8.5	8.5	8.5
	BRD 19-20	11.78	11.78	11.78
	DSI 19-20	2.36	2.36	2.36
	CD 19-20	29.18	29.18	29.18
	CT 19-20	7.84	7.84	7.84
5104	BRD 2019
	BRD 2020	28.52	28.52	28.52
	DSI 2019
	DSI 2020	25.19	25.19	25.19
	CD 2019	33.81	33.81	33.81
	CD 2020	33.4	33.4	33.4
	CT 2019	6.38	6.38	6.38
	CT 2020	7.18	7.18	7.18
	BRD 19-20	28.52	28.52	28.52
	DSI 19-20	12.59	12.59	12.59
	CD 19-20	33.6	33.6	33.6
	CT 19-20	6.78	6.78	6.78
5122	BRD 2019	16.54	16.54	16.54
	BRD 2020	33.52	33.52	33.52
	DSI 2019	9.78	9.78	9.78
	DSI 2020	24.09	24.09	24.09
	CD 2019	36.88	36.88	36.88
	CD 2020	19.93	19.93	19.93
	CT 2019	6.63	6.63	6.63
	CT 2020	7.19	7.19	7.19
	BRD 19-20	25.03	25.03	25.03
	DSI 19-20	11.29	11.29	11.29
	CD 19-20	28.4	28.4	28.4
	CT 19-20	6.91	6.91	6.91
5123	BRD 2019	53.58	53.58	53.58
	BRD 2020	20.45	20.45	20.45
	DSI 2019	51.09	51.09	51.09
	DSI 2020	18.28	18.28	18.28
	CD 2019	32.26	32.26	32.26
	CD 2020	22.35	22.35	22.35
	CT 2019
	CT 2020
	BRD 19-20	37.02	37.02	37.02
	DSI 19-20	23.13	23.13	23.13
	CD 19-20	27.3	27.3	27.3
	CT 19-20
5126	BRD 2019
	BRD 2020
	DSI 2019
	DSI 2020
	CD 2019	19.42	19.42	19.42
	CD 2020	19.96	19.96	19.96
	CT 2019	6.03	6.03	6.03
	CT 2020	8.08	8.08	8.08
	BRD 19-20
	DSI 19-20
	CD 19-20	19.69	19.69	19.69
	CT 19-20	7.05	7.05	7.05
5138	BRD 2019	50.1	50.1	50.1
	BRD 2020	24.78	24.78	24.78
	DSI 2019	48.93	48.93	48.93
	DSI 2020	24.78	24.78	24.78
	CD 2019	29.64	29.64	29.64
	CD 2020	21.42	21.42	21.42
	CT 2019	7.3	7.3	7.3
	CT 2020	10.31	10.31	10.31
	BRD 19-20	37.44	37.44	37.44
	DSI 19-20	24.57	24.57	24.57
	CD 19-20	25.53	25.53	25.53
	CT 19-20	8.8	8.8	8.8
5139	BRD 2019	69.38	69.38	69.38
	BRD 2020	68.01	68.01	68.01
	DSI 2019	69.38	69.38	69.38
	DSI 2020	67.96	67.96	67.96
	CD 2019	50.76	50.76	50.76
	CD 2020	20.13	20.13	20.13
	CT 2019	7.18	7.18	7.18
	CT 2020	8.58	8.58	8.58
	BRD 19-20	68.69	68.69	68.69
	DSI 19-20	45.78	45.78	45.78
	CD 19-20	35.44	35.44	35.44
	CT 19-20	7.88	7.88	7.88
5141	BRD 2019
	BRD 2020	36.45	36.45	36.45
	DSI 2019
	DSI 2020	27.13	27.13	27.13
	CD 2019	34.16	34.16	34.16
	CD 2020	27.52	27.52	27.52
	CT 2019	7.08	7.08	7.08
	CT 2020	8.01	8.01	8.01
	BRD 19-20	36.45	36.45	36.45
	DSI 19-20	13.56	13.56	13.56
	CD 19-20	30.84	30.84	30.84
	CT 19-20	7.54	7.54	7.54
5143	BRD 2019	31.29	31.29	31.29
	BRD 2020	46.64	46.64	46.64
	DSI 2019	25.19	25.19	25.19
	DSI 2020	43.84	43.84	43.84
	CD 2019
	CD 2020	18.8	18.8	18.8
	CT 2019	7.59	7.59	7.59
	CT 2020	7.55	7.55	7.55
	BRD 19-20	38.96	38.96	38.96
	DSI 19-20	23.01	23.01	23.01
	CD 19-20	18.8	18.8	18.8
	CT 19-20	7.57	7.57	7.57
5144	BRD 2019	66.88	66.88	66.88
	BRD 2020	70	70	70
	DSI 2019	66.88	66.88	66.88
	DSI 2020	70	70	70
	CD 2019	25.89	25.89	25.89
	CD 2020	22.13	22.13	22.13
	CT 2019
	CT 2020	9.69	9.69	9.69
	BRD 19-20	68.44	68.44	68.44
	DSI 19-20	45.63	45.63	45.63
	CD 19-20	24.01	24.01	24.01
	CT 19-20	9.69	9.69	9.69
5145	BRD 2019	29.54	29.54	29.54
	BRD 2020	21.18	21.18	21.18
	DSI 2019	29.54	29.54	29.54
	DSI 2020	17.31	17.31	17.31
	CD 2019	25.09	25.09	25.09
	CD 2020	14.15	14.15	14.15
	CT 2019
	CT 2020	8.72	8.72	8.72
	BRD 19-20	25.36	25.36	25.36
	DSI 19-20	15.62	15.62	15.62
	CD 19-20	19.62	19.62	19.62
	CT 19-20	8.72	8.72	8.72
5146	BRD 2019	38.29	38.29	38.29
	BRD 2020	21.75	21.75	21.75
	DSI 2019	36.13	36.13	36.13
	DSI 2020	14.78	14.78	14.78
	CD 2019	32.52	32.52	32.52
	CD 2020	19.1	19.1	19.1
	CT 2019	6.82	6.82	6.82
	CT 2020	6.9	6.9	6.9
	BRD 19-20	30.02	30.02	30.02
	DSI 19-20	16.97	16.97	16.97
	CD 19-20	25.81	25.81	25.81
	CT 19-20	6.86	6.86	6.86
5147	BRD 2019	30.73	30.73	30.73
	BRD 2020	16.87	16.87	16.87
	DSI 2019	23.4	23.4	23.4
	DSI 2020	6.36	6.36	6.36
	CD 2019	35.2	35.2	35.2
	CD 2020	21.91	21.91	21.91
	CT 2019	7.21	7.21	7.21
	CT 2020	7.07	7.07	7.07
	BRD 19-20	23.8	23.8	23.8
	DSI 19-20	9.92	9.92	9.92
	CD 19-20	28.55	28.55	28.55
	CT 19-20	7.14	7.14	7.14
5149	BRD 2019	17.37	17.37	17.37
	BRD 2020	39.32	39.32	39.32
	DSI 2019	11.58	11.58	11.58
	DSI 2020	35.28	35.28	35.28
	CD 2019	25.72	25.72	25.72
	CD 2020	17.26	17.26	17.26
	CT 2019
	CT 2020	5.99	5.99	5.99
	BRD 19-20	28.34	28.34	28.34
	DSI 19-20	15.62	15.62	15.62
	CD 19-20	21.49	21.49	21.49
	CT 19-20	5.99	5.99	5.99
5150	BRD 2019
	BRD 2020	43.53	43.53	43.53
	DSI 2019
	DSI 2020	40.95	40.95	40.95
	CD 2019	32.04	32.04	32.04
	CD 2020	22.41	22.41	22.41
	CT 2019
	CT 2020	6.66	6.66	6.66
	BRD 19-20	43.53	43.53	43.53
	DSI 19-20	20.48	20.48	20.48
	CD 19-20	27.23	27.23	27.23
	CT 19-20	6.66	6.66	6.66
5151	BRD 2019	10.83	10.83	10.83
	BRD 2020	11.34	11.34	11.34
	DSI 2019	6.77	6.77	6.77
	DSI 2020	8.22	8.22	8.22
	CD 2019
	CD 2020	30.11	30.11	30.11
	CT 2019	6.22	6.22	6.22
	CT 2020	6.94	6.94	6.94
	BRD 19-20	11.08	11.08	11.08
	DSI 19-20	5	5	5
	CD 19-20	30.11	30.11	30.11
	CT 19-20	6.58	6.58	6.58
5158	BRD 2019	37.74	37.74	37.74
	BRD 2020	22.02	22.02	22.02
	DSI 2019	37.74	37.74	37.74
	DSI 2020	16.78	16.78	16.78
	CD 2019	30.27	30.27	30.27
	CD 2020	20.09	20.09	20.09
	CT 2019
	CT 2020	8.31	8.31	8.31
	BRD 19-20	29.88	29.88	29.88
	DSI 19-20	18.17	18.17	18.17
	CD 19-20	25.18	25.18	25.18
	CT 19-20	8.31	8.31	8.31
5159	BRD 2019
	BRD 2020
	DSI 2019
	DSI 2020
	CD 2019	25.92	25.92	25.92
	CD 2020	19.4	19.4	19.4
	CT 2019
	CT 2020	8.62	8.62	8.62
	BRD 19-20
	DSI 19-20
	CD 19-20	22.66	22.66	22.66
	CT 19-20	8.62	8.62	8.62
5161	BRD 2019	9.51	9.51	9.51
	BRD 2020
	DSI 2019	3.18	3.18	3.18
	DSI 2020
	CD 2019	35.26	35.26	35.26
	CD 2020	36.65	36.65	36.65
	CT 2019	6.49	6.49	6.49
	CT 2020	6.25	6.25	6.25
	BRD 19-20	9.51	9.51	9.51
	DSI 19-20	1.59	1.59	1.59
	CD 19-20	35.96	35.96	35.96
	CT 19-20	6.37	6.37	6.37
5162	BRD 2019	12.78	12.78	12.78
	BRD 2020	62.63	62.63	62.63
	DSI 2019	5.9	5.9	5.9
	DSI 2020	58.13	58.13	58.13
	CD 2019	40.32	40.32	40.32
	CD 2020	20.15	20.15	20.15
	CT 2019	5.96	5.96	5.96
	CT 2020	6.88	6.88	6.88
	BRD 19-20	37.7	37.7	37.7
	DSI 19-20	21.35	21.35	21.35
	CD 19-20	30.24	30.24	30.24
	CT 19-20	6.42	6.42	6.42
5168	BRD 2019	6.78	6.78	6.78
	BRD 2020	51.6	51.6	51.6
	DSI 2019	1.35	1.35	1.35
	DSI 2020	47.73	47.73	47.73
	CD 2019	63.4	63.4	63.4
	CD 2020	25.46	25.46	25.46
	CT 2019	7.93	7.93	7.93
	CT 2020	7.66	7.66	7.66
	BRD 19-20	29.19	29.19	29.19
	DSI 19-20	16.36	16.36	16.36
	CD 19-20	44.43	44.43	44.43
	CT 19-20	7.8	7.8	7.8
5175	BRD 2019	34.94	34.94	34.94
	BRD 2020	36.55	36.55	36.55
	DSI 2019	31.8	31.8	31.8
	DSI 2020	35	35	35
	CD 2019	45.86	45.86	45.86
	CD 2020	35.58	35.58	35.58
	CT 2019	7.46	7.46	7.46
	CT 2020	11.15	11.15	11.15
	BRD 19-20	35.74	35.74	35.74
	DSI 19-20	22.27	22.27	22.27
	CD 19-20	40.72	40.72	40.72
	CT 19-20	9.31	9.31	9.31
5176	BRD 2019	38.72	38.72	38.72
	BRD 2020	19.25	19.25	19.25
	DSI 2019	38.72	38.72	38.72
	DSI 2020	5.86	5.86	5.86
	CD 2019	33.88	33.88	33.88
	CD 2020	27.79	27.79	27.79
	CT 2019	6.72	6.72	6.72
	CT 2020	9.4	9.4	9.4
	BRD 19-20	28.99	28.99	28.99
	DSI 19-20	14.86	14.86	14.86
	CD 19-20	30.83	30.83	30.83
	CT 19-20	8.06	8.06	8.06
5186	BRD 2019	62.26	62.26	62.26
	BRD 2020	10.97	10.97	10.97
	DSI 2019	62.26	62.26	62.26
	DSI 2020	4.47	4.47	4.47
	CD 2019	41.52	41.52	41.52
	CD 2020	21.76	21.76	21.76
	CT 2019
	CT 2020	8.72	8.72	8.72
	BRD 19-20	36.61	36.61	36.61
	DSI 19-20	22.25	22.25	22.25
	CD 19-20	31.64	31.64	31.64
	CT 19-20	8.72	8.72	8.72
5191	BRD 2019
	BRD 2020
	DSI 2019
	DSI 2020
	CD 2019
	CD 2020	15.65	15.65	15.65
	CT 2019
	CT 2020	8.36	8.36	8.36
	BRD 19-20
	DSI 19-20
	CD 19-20	15.65	15.65	15.65
	CT 19-20	8.36	8.36	8.36
5192	BRD 2019	20.75	20.75	20.75
	BRD 2020	9.47	9.47	9.47
	DSI 2019	18.26	18.26	18.26
	DSI 2020	5.69	5.69	5.69
	CD 2019	32.24	32.24	32.24
	CD 2020	22.99	22.99	22.99
	CT 2019
	CT 2020	7.71	7.71	7.71
	BRD 19-20	15.11	15.11	15.11
	DSI 19-20	7.98	7.98	7.98
	CD 19-20	27.61	27.61	27.61
	CT 19-20	7.71	7.71	7.71
5193	BRD 2019	39.76	39.76	39.76
	BRD 2020	48.07	48.07	48.07
	DSI 2019	37.53	37.53	37.53
	DSI 2020	43.24	43.24	43.24
	CD 2019	24.57	24.57	24.57
	CD 2020	20.01	20.01	20.01
	CT 2019	6.64	6.64	6.64
	CT 2020	8.49	8.49	8.49
	BRD 19-20	43.91	43.91	43.91
	DSI 19-20	26.92	26.92	26.92
	CD 19-20	22.29	22.29	22.29
	CT 19-20	7.57	7.57	7.57
5213	BRD 2019	23.59	23.59	23.59
	BRD 2020	51.87	51.87	51.87
	DSI 2019	19.12	19.12	19.12
	DSI 2020	45.31	45.31	45.31
	CD 2019	38.82	38.82	38.82
	CD 2020	19.64	19.64	19.64
	CT 2019	6.5	6.5	6.5
	CT 2020	7.56	7.56	7.56
	BRD 19-20	37.73	37.73	37.73
	DSI 19-20	21.48	21.48	21.48
	CD 19-20	29.23	29.23	29.23
	CT 19-20	7.03	7.03	7.03
5231	BRD 2019
	BRD 2020
	DSI 2019
	DSI 2020
	CD 2019	18.47	18.47	18.47
	CD 2020	17.95	17.95	17.95
	CT 2019
	CT 2020	7.41	7.41	7.41
	BRD 19-20
	DSI 19-20
	CD 19-20	18.21	18.21	18.21
	CT 19-20	7.41	7.41	7.41
5233	BRD 2019	22.57	22.57	22.57
	BRD 2020	21.56	21.56	21.56
	DSI 2019	16.98	16.98	16.98
	DSI 2020	14.46	14.46	14.46
	CD 2019	37.12	37.12	37.12
	CD 2020	35.56	35.56	35.56
	CT 2019
	CT 2020	6.81	6.81	6.81
	BRD 19-20	22.07	22.07	22.07
	DSI 19-20	10.48	10.48	10.48
	CD 19-20	36.34	36.34	36.34
	CT 19-20	6.81	6.81	6.81
5234	BRD 2019	40.46	40.46	40.46
	BRD 2020	26.59	26.59	26.59
	DSI 2019	32.43	32.43	32.43
	DSI 2020	14.12	14.12	14.12
	CD 2019	49.94	49.94	49.94
	CD 2020	24.24	24.24	24.24
	CT 2019
	CT 2020	8.4	8.4	8.4
	BRD 19-20	33.52	33.52	33.52
	DSI 19-20	15.52	15.52	15.52
	CD 19-20	37.09	37.09	37.09
	CT 19-20	8.4	8.4	8.4
5243	BRD 2019	28.68	28.68	28.68
	BRD 2020	22.61	22.61	22.61
	DSI 2019	25.58	25.58	25.58
	DSI 2020	6.45	6.45	6.45
	CD 2019	25.23	25.23	25.23
	CD 2020	29.5	29.5	29.5
	CT 2019
	CT 2020	7.81	7.81	7.81
	BRD 19-20	25.64	25.64	25.64
	DSI 19-20	10.68	10.68	10.68
	CD 19-20	27.37	27.37	27.37
	CT 19-20	7.81	7.81	7.81
5258	BRD 2019	37.43	37.43	37.43
	BRD 2020	12.55	12.55	12.55
	DSI 2019	37.43	37.43	37.43
	DSI 2020	4.98	4.98	4.98
	CD 2019	26.53	26.53	26.53
	CD 2020	34.8	34.8	34.8
	CT 2019	7.39	7.39	7.39
	CT 2020	7.15	7.15	7.15
	BRD 19-20	24.99	24.99	24.99
	DSI 19-20	14.14	14.14	14.14
	CD 19-20	30.66	30.66	30.66
	CT 19-20	7.27	7.27	7.27
5259	BRD 2019	56.17	56.17	56.17
	BRD 2020	70	70	70
	DSI 2019	56.17	56.17	56.17
	DSI 2020	70	70	70
	CD 2019	45.21	45.21	45.21
	CD 2020	18.49	18.49	18.49
	CT 2019	5.87	5.87	5.87
	CT 2020	9.67	9.67	9.67
	BRD 19-20	63.09	63.09	63.09
	DSI 19-20	42.06	42.06	42.06
	CD 19-20	31.85	31.85	31.85
	CT 19-20	7.77	7.77	7.77
5260	BRD 2019	45.55	45.55	45.55
	BRD 2020	70	70	70
	DSI 2019	45.55	45.55	45.55
	DSI 2020	70	70	70
	CD 2019	15.84	15.84	15.84
	CD 2020	17.73	17.73	17.73
	CT 2019	6.28	6.28	6.28
	CT 2020	9.58	9.58	9.58
	BRD 19-20	57.78	57.78	57.78
	DSI 19-20	38.52	38.52	38.52
	CD 19-20	16.79	16.79	16.79
	CT 19-20	7.93	7.93	7.93
5261	BRD 2019	48.42	48.42	48.42
	BRD 2020	56.25	56.25	56.25
	DSI 2019	48.42	48.42	48.42
	DSI 2020	54.78	54.78	54.78
	CD 2019	35.6	35.6	35.6
	CD 2020	17.8	17.8	17.8
	CT 2019
	CT 2020
	BRD 19-20	52.33	52.33	52.33
	DSI 19-20	34.4	34.4	34.4
	CD 19-20	26.7	26.7	26.7
	CT 19-20
5262	BRD 2019	65.72	65.72	65.72
	BRD 2020	69.4	69.4	69.4
	DSI 2019	64.22	64.22	64.22
	DSI 2020	69.34	69.34	69.34
	CD 2019	26.52	26.52	26.52
	CD 2020	21.62	21.62	21.62
	CT 2019
	CT 2020	9.26	9.26	9.26
	BRD 19-20	67.56	67.56	67.56
	DSI 19-20	44.52	44.52	44.52
	CD 19-20	24.07	24.07	24.07
	CT 19-20	9.26	9.26	9.26
5263	BRD 2019	17.91	17.91	17.91
	BRD 2020	16.83	16.83	16.83
	DSI 2019	16.82	16.82	16.82
	DSI 2020	13.12	13.12	13.12
	CD 2019	33.73	33.73	33.73
	CD 2020	28.25	28.25	28.25
	CT 2019	6.17	6.17	6.17
	CT 2020	7.1	7.1	7.1
	BRD 19-20	17.37	17.37	17.37
	DSI 19-20	9.98	9.98	9.98
	CD 19-20	30.99	30.99	30.99
	CT 19-20	6.64	6.64	6.64
5265	BRD 2019	57.13	57.13	57.13
	BRD 2020	21.38	21.38	21.38
	DSI 2019	14.31	14.31	14.31
	DSI 2020	19.94	19.94	19.94
	CD 2019	35.08	35.08	35.08
	CD 2020	19.72	19.72	19.72
	CT 2019	6.58	6.58	6.58
	CT 2020	6.95	6.95	6.95
	BRD 19-20	39.26	39.26	39.26
	DSI 19-20	11.42	11.42	11.42
	CD 19-20	27.4	27.4	27.4
	CT 19-20	6.76	6.76	6.76
5266	BRD 2019	24.68	24.68	24.68
	BRD 2020	20.13	20.13	20.13
	DSI 2019	21.59	21.59	21.59
	DSI 2020	14.34	14.34	14.34
	CD 2019
	CD 2020	16.98	16.98	16.98
	CT 2019	6.52	6.52	6.52
	CT 2020	8.64	8.64	8.64
	BRD 19-20	22.4	22.4	22.4
	DSI 19-20	11.98	11.98	11.98
	CD 19-20	16.98	16.98	16.98
	CT 19-20	7.58	7.58	7.58
5267	BRD 2019	33.48	33.48	33.48
	BRD 2020	10.3	10.3	10.3
	DSI 2019	33.48	33.48	33.48
	DSI 2020	3.65	3.65	3.65
	CD 2019	41.14	41.14	41.14
	CD 2020	21.15	21.15	21.15
	CT 2019	5.45	5.45	5.45
	CT 2020	8.85	8.85	8.85
	BRD 19-20	21.89	21.89	21.89
	DSI 19-20	12.38	12.38	12.38
	CD 19-20	31.14	31.14	31.14
	CT 19-20	7.15	7.15	7.15
5268	BRD 2019	41.28	41.28	41.28
	BRD 2020
	DSI 2019	41.28	41.28	41.28
	DSI 2020
	CD 2019	17.92	17.92	17.92
	CD 2020	21.97	21.97	21.97
	CT 2019	6.92	6.92	6.92
	CT 2020	9.26	9.26	9.26
	BRD 19-20	41.28	41.28	41.28
	DSI 19-20	20.64	20.64	20.64
	CD 19-20	19.95	19.95	19.95
	CT 19-20	8.09	8.09	8.09
5269	BRD 2019
	BRD 2020
	DSI 2019
	DSI 2020
	CD 2019
	CD 2020	17.96	17.96	17.96
	CT 2019	5.49	5.49	5.49
	CT 2020	8.17	8.17	8.17
	BRD 19-20
	DSI 19-20
	CD 19-20	17.96	17.96	17.96
	CT 19-20	6.83	6.83	6.83
5270	BRD 2019	30.16	30.16	30.16
	BRD 2020	10.79	10.79	10.79
	DSI 2019	22.55	22.55	22.55
	DSI 2020	5.39	5.39	5.39
	CD 2019	54.91	54.91	54.91
	CD 2020	31.5	31.5	31.5
	CT 2019
	CT 2020	10	10	10
	BRD 19-20	20.47	20.47	20.47
	DSI 19-20	9.31	9.31	9.31
	CD 19-20	43.21	43.21	43.21
	CT 19-20	10	10	10
5271	BRD 2019	28.99	28.99	28.99
	BRD 2020	13.52	13.52	13.52
	DSI 2019	14.49	14.49	14.49
	DSI 2020	13.45	13.45	13.45
	CD 2019	20.56	20.56	20.56
	CD 2020	21.35	21.35	21.35
	CT 2019
	CT 2020	11.03	11.03	11.03
	BRD 19-20	21.25	21.25	21.25
	DSI 19-20	9.31	9.31	9.31
	CD 19-20	20.95	20.95	20.95
	CT 19-20	11.03	11.03	11.03
5306	BRD 2019	31.08	31.08	31.08
	BRD 2020	60.85	60.85	60.85
	DSI 2019	27.94	27.94	27.94
	DSI 2020	60.64	60.64	60.64
	CD 2019	29.37	29.37	29.37
	CD 2020	25.84	25.84	25.84
	CT 2019	6.68	6.68	6.68
	CT 2020	8.57	8.57	8.57
	BRD 19-20	45.97	45.97	45.97
	DSI 19-20	29.53	29.53	29.53
	CD 19-20	27.61	27.61	27.61
	CT 19-20	7.62	7.62	7.62
5311	BRD 2019	43.43	43.43	43.43
	BRD 2020	31.84	31.84	31.84
	DSI 2019	36.18	36.18	36.18
	DSI 2020	29.7	29.7	29.7
	CD 2019	45.18	45.18	45.18
	CD 2020	28.06	28.06	28.06
	CT 2019
	CT 2020	8.25	8.25	8.25
	BRD 19-20	37.63	37.63	37.63
	DSI 19-20	21.96	21.96	21.96
	CD 19-20	36.62	36.62	36.62
	CT 19-20	8.25	8.25	8.25
5312	BRD 2019	40.45	40.45	40.45
	BRD 2020	10.05	10.05	10.05
	DSI 2019	38.67	38.67	38.67
	DSI 2020	6.48	6.48	6.48
	CD 2019	55.74	55.74	55.74
	CD 2020	26.17	26.17	26.17
	CT 2019	5.58	5.58	5.58
	CT 2020	8.83	8.83	8.83
	BRD 19-20	25.25	25.25	25.25
	DSI 19-20	15.05	15.05	15.05
	CD 19-20	40.96	40.96	40.96
	CT 19-20	7.21	7.21	7.21
5314	BRD 2019
	BRD 2020	32.41	32.41	32.41
	DSI 2019
	DSI 2020	25.81	25.81	25.81
	CD 2019	39.7	39.7	39.7
	CD 2020	31.48	31.48	31.48
	CT 2019	7.48	7.48	7.48
	CT 2020	7.89	7.89	7.89
	BRD 19-20	32.41	32.41	32.41
	DSI 19-20	12.91	12.91	12.91
	CD 19-20	35.59	35.59	35.59
	CT 19-20	7.68	7.68	7.68
5326	BRD 2019
	BRD 2020	48.19	48.19	48.19
	DSI 2019
	DSI 2020	47.16	47.16	47.16
	CD 2019	41.22	41.22	41.22
	CD 2020	22.25	22.25	22.25
	CT 2019	5.77	5.77	5.77
	CT 2020	8.5	8.5	8.5
	BRD 19-20	48.19	48.19	48.19
	DSI 19-20	23.58	23.58	23.58
	CD 19-20	31.73	31.73	31.73
	CT 19-20	7.14	7.14	7.14
5340	BRD 2019	35.23	35.23	35.23
	BRD 2020	38.74	38.74	38.74
	DSI 2019	32.29	32.29	32.29
	DSI 2020	35.3	35.3	35.3
	CD 2019	31.78	31.78	31.78
	CD 2020	20.4	20.4	20.4
	CT 2019	6.47	6.47	6.47
	CT 2020	10.33	10.33	10.33
	BRD 19-20	36.99	36.99	36.99
	DSI 19-20	22.53	22.53	22.53
	CD 19-20	26.09	26.09	26.09
	CT 19-20	8.4	8.4	8.4
5359	BRD 2019
	BRD 2020	27.24	27.24	27.24
	DSI 2019
	DSI 2020	20.63	20.63	20.63
	CD 2019
	CD 2020	23.92	23.92	23.92
	CT 2019	6.73	6.73	6.73
	CT 2020	6.89	6.89	6.89
	BRD 19-20	27.24	27.24	27.24
	DSI 19-20	10.31	10.31	10.31
	CD 19-20	23.92	23.92	23.92
	CT 19-20	6.81	6.81	6.81
5373	BRD 2019	48.78	48.78	48.78
	BRD 2020	51.53	51.53	51.53
	DSI 2019	48.78	48.78	48.78
	DSI 2020	49.66	49.66	49.66
	CD 2019	16.33	16.33	16.33
	CD 2020	17.77	17.77	17.77
	CT 2019	6.27	6.27	6.27
	CT 2020	10.11	10.11	10.11
	BRD 19-20	50.16	50.16	50.16
	DSI 19-20	32.81	32.81	32.81
	CD 19-20	17.05	17.05	17.05
	CT 19-20	8.19	8.19	8.19
5407	BRD 2019
	BRD 2020
	DSI 2019
	DSI 2020
	CD 2019	16.69	16.69	16.69
	CD 2020	15.51	15.51	15.51
	CT 2019
	CT 2020	10.48	10.48	10.48
	BRD 19-20
	DSI 19-20
	CD 19-20	16.1	16.1	16.1
	CT 19-20	10.48	10.48	10.48
5409	BRD 2019	39.8	39.8	39.8
	BRD 2020	24.16	24.16	24.16
	DSI 2019	37.08	37.08	37.08
	DSI 2020	24.16	24.16	24.16
	CD 2019	12.01	12.01	12.01
	CD 2020	12.44	12.44	12.44
	CT 2019
	CT 2020	12.06	12.06	12.06
	BRD 19-20	31.98	31.98	31.98
	DSI 19-20	20.41	20.41	20.41
	CD 19-20	12.23	12.23	12.23
	CT 19-20	12.06	12.06	12.06
5410	BRD 2019
	BRD 2020	22.93	22.93	22.93
	DSI 2019
	DSI 2020	17.8	17.8	17.8
	CD 2019	15.27	15.27	15.27
	CD 2020	34.51	34.51	34.51
	CT 2019	6.56	6.56	6.56
	CT 2020	8	8	8
	BRD 19-20	22.93	22.93	22.93
	DSI 19-20	8.9	8.9	8.9
	CD 19-20	24.89	24.89	24.89
	CT 19-20	7.28	7.28	7.28
5421	BRD 2019
	BRD 2020	70	70	70
	DSI 2019
	DSI 2020	70	70	70
	CD 2019	12.64	12.64	12.64
	CD 2020	20.22	20.22	20.22
	CT 2019
	CT 2020	9.98	9.98	9.98
	BRD 19-20	70	70	70
	DSI 19-20	35	35	35
	CD 19-20	16.43	16.43	16.43
	CT 19-20	9.98	9.98	9.98
5491	BRD 2019	42	42	42
	BRD 2020	41.16	41.16	41.16
	DSI 2019	39.03	39.03	39.03
	DSI 2020	38.9	38.9	38.9
	CD 2019	39.75	39.75	39.75
	CD 2020	15.84	15.84	15.84
	CT 2019	7	7	7
	CT 2020	9.65	9.65	9.65
	BRD 19-20	41.58	41.58	41.58
	DSI 19-20	25.98	25.98	25.98
	CD 19-20	27.8	27.8	27.8
	CT 19-20	8.33	8.33	8.33
5503	BRD 2019	25.41	25.41	25.41
	BRD 2020	70	70	70
	DSI 2019	20.97	20.97	20.97
	DSI 2020	70	70	70
	CD 2019	36.37	36.37	36.37
	CD 2020	19.81	19.81	19.81
	CT 2019	6.87	6.87	6.87
	CT 2020	7.94	7.94	7.94
	BRD 19-20	47.71	47.71	47.71
	DSI 19-20	30.32	30.32	30.32
	CD 19-20	28.09	28.09	28.09
	CT 19-20	7.41	7.41	7.41
5504	BRD 2019
	BRD 2020
	DSI 2019
	DSI 2020
	CD 2019	18.77	18.77	18.77
	CD 2020	14.25	14.25	14.25
	CT 2019	6.8	6.8	6.8
	CT 2020	9.14	9.14	9.14
	BRD 19-20
	DSI 19-20
	CD 19-20	16.51	16.51	16.51
	CT 19-20	7.97	7.97	7.97
5550	BRD 2019	70	70	70
	BRD 2020	20.1	20.1	20.1
	DSI 2019	7	7	7
	DSI 2020	8.67	8.67	8.67
	CD 2019	38.07	38.07	38.07
	CD 2020	19.63	19.63	19.63
	CT 2019
	CT 2020	8.2	8.2	8.2
	BRD 19-20	45.05	45.05	45.05
	DSI 19-20	5.22	5.22	5.22
	CD 19-20	28.85	28.85	28.85
	CT 19-20	8.2	8.2	8.2
5582	BRD 2019	33.52	33.52	33.52
	BRD 2020
	DSI 2019	28.03	28.03	28.03
	DSI 2020
	CD 2019	46.97	46.97	46.97
	CD 2020	19.66	19.66	19.66
	CT 2019
	CT 2020	9.98	9.98	9.98
	BRD 19-20	33.52	33.52	33.52
	DSI 19-20	14.01	14.01	14.01
	CD 19-20	33.32	33.32	33.32
	CT 19-20	9.98	9.98	9.98
5648	BRD 2019	70	70	70
	BRD 2020	65.86	65.86	65.86
	DSI 2019
	DSI 2020	65.8	65.8	65.8
	CD 2019	47.35	47.35	47.35
	CD 2020	26.65	26.65	26.65
	CT 2019
	CT 2020	8.99	8.99	8.99
	BRD 19-20	67.93	67.93	67.93
	DSI 19-20	32.9	32.9	32.9
	CD 19-20	37	37	37
	CT 19-20	8.99	8.99	8.99
5649	BRD 2019	26.12	26.12	26.12
	BRD 2020	66.28	66.28	66.28
	DSI 2019	23.37	23.37	23.37
	DSI 2020	66.19	66.19	66.19
	CD 2019
	CD 2020	23.3	23.3	23.3
	CT 2019
	CT 2020	9.25	9.25	9.25
	BRD 19-20	46.2	46.2	46.2
	DSI 19-20	29.85	29.85	29.85
	CD 19-20	23.3	23.3	23.3
	CT 19-20	9.25	9.25	9.25
5653	BRD 2019
	BRD 2020
	DSI 2019
	DSI 2020
	CD 2019
	CD 2020	14.36	14.36	14.36
	CT 2019
	CT 2020
	BRD 19-20
	DSI 19-20
	CD 19-20	14.36	14.36	14.36
	CT 19-20
5664	BRD 2019
	BRD 2020
	DSI 2019
	DSI 2020
	CD 2019
	CD 2020	17.49	17.49	17.49
	CT 2019
	CT 2020	9.64	9.64	9.64
	BRD 19-20
	DSI 19-20
	CD 19-20	17.49	17.49	17.49
	CT 19-20	9.64	9.64	9.64

## Sheet: Supplementary_Table_3
Supplementary Table 3	SNP classification done by ASSiST.
Category	Number of SNPs	%SNPs
Monomorphic	2798	17.4
Failed	1112	6.9
NullAllele-Failed	145	0.9
ShiftedHomo	3,369	21
Robust	3157	19.7
OneHomozygRare_HWE	1,473	9.2
OneHomozygRare_NotHWE	1438	9
DistortedAndUnexpSegreg	2546	15.9
SNPs with MAF <0.05 (passed in ASSIsT filtration)	864	0.5
High quality SNPs	11119	69.3
Total	16038	100

## Sheet: Supplementary_Table_4
Supplementary Table 4	High-quality SNP set distribution on chromosomes
Category	Number of SNPs	%SNPs
Chr.1	1750	0.157388
Chr.2	1951	0.175465
Chr.3	1357	0.122043
Chr.4	1686	0.151632
Chr.5	707	0.0635849
Chr.6	1402	0.12609
Chr.7	1042	0.0937135
Chr.8	1223	0.109992
Scaffold_13	1	8.99361e-05

## Sheet: Supplementary_Table_5
Supplementary Table 5	Significant SNP-trait associations detected in GWAS. Bold ones are those detected by two (or more) models or datasets
Trait	Model	Dataset	SNP	Chromosome	Position (bp)	P.value/LOD	MAF	r2(%)
CD	FASTmrMLM	2020	Peach_AO_0204799	2	6467839	3.3757	0.2588	9.03e-08
CD	ISIS EM-BLASSO	2020	Peach_AO_0204799	2	6467839	4.1873	0.2588	31.1593
CD	pLARmEB	2020	Peach_AO_0219577	2	7917163	3.4469	0.4529	19.8134
CD	mrMLM	AVERAGE	Peach_AO_0309124	3	240372	4.1557	0.2568	72.6171
CD	ISIS EM-BLASSO	AVERAGE	Peach_AO_0445999	4	10974337	3.4297	0.3092	21.8026
CD	FASTmrMLM	AVERAGE	Peach_AO_0639587	6	13575103	3.6911	0.4803	5.03e-09
CD	FASTmrMLM	2019	Peach_AO_0641235	6	14362513	4.1332	0.2829	2.06e-10
CD	ISIS EM-BLASSO	AVERAGE	SNP_IGA_23476	1	8299133	3.0888	0.375	25.3656
CT	ISIS EM-BLASSO	2020	Peach_AO_0345397	3	10276474	3.7508	0.4819	13.7654
CT	pLARmEB	AVERAGE	Peach_AO_0435451	4	7476692	3.6301	0.1569	1.57e-08
CT	FASTmrMLM	AVERAGE	SNP_IGA_704641	7	4178924	3.2824	0.3922	1.87e-05
CT	ISIS EM-BLASSO	AVERAGE	SNP_IGA_704641	7	4178924	3.2824	0.3922	48.7583
DSI	FarmCPU	2019	Peach_AO_0100138	1	33041231	3.1275e-06	0.346154
DSI	MLMM	2019	Peach_AO_0100138	1	33041231	1.95125e-06	0.346154
DSI	MLMM	AVERAGE	Peach_AO_0100138	1	33041231	1.3619e-08	0.336735
DSI	FASTmrMLM	2019	Peach_AO_0100138	1	33041231	5.96	0.3462	68.1545
DSI	FASTmrEMMA	2019	Peach_AO_0100138	1	33041231	6.4274	0.3462	60.6814
DSI	FASTmrMLM	AVERAGE	Peach_AO_0100138	1	33041231	4.3778	0.3367	21.9419
DSI	FASTmrEMMA	AVERAGE	Peach_AO_0100138	1	33041231	7.81	0.3367	69.0521
DSI	FASTmrMLM	2020	Peach_AO_0101180	1	33552391	3.6828	0.2419	2.93e-11
DSI	pLARmEB	AVERAGE	Peach_AO_0123004	1	42867441	3.2745	0.3061	27.773
DSI	pLARmEB	2020	Peach_AO_0123759	1	43165918	3.3074	0.2581	22.4035
DSI	Blink	2020	Peach_AO_0309124	3	240372	6.62441e-11	0.258065
DSI	MLMM	2020	Peach_AO_0309124	3	240372	1.60706e-08	0.258065
DSI	FASTmrMLM	AVERAGE	Peach_AO_0309124	3	240372	4.3842	0.2449	66.1353
DSI	Blink	2020	Peach_AO_0372211	3	17054689	2.17043e-07	0.395161
DSI	ISIS EM-BLASSO	2020	Peach_AO_0575235	5	10891139	3.5684	0.2016	48.0644
DSI	pLARmEB	2019	Peach_AO_0648336	6	15702977	3.039	0.3269	37.9605
DSI	Blink	2019	Peach_AO_0648505	6	15798855	1.60418e-08	0.25
DSI	ISIS EM-BLASSO	2019	Peach_AO_0648505	6	15798855	6.6011	0.25	84.6598

## Sheet: Supplementary_Table_6
Supplementary Table 6	Results of SNPeff analysis.
#CHROM	POS	SNP_ID	Type	Effect	Gene
G1	33041231	Peach_AO_0100138	downstream_gene_variant	MODIFIER	PRUPE_1G356400
G1	33041231	Peach_AO_0100138	downstream_gene_variant	MODIFIER	PRUPE_1G356600
G2	6467839	Peach_AO_0204799	downstream_gene_variant	MODIFIER	PRUPE_2G054700
G2	6467839	Peach_AO_0204799	intergenic_region	MODIFIER	PRUPE_2G054700-PRUPE_2G054800
G6	15798855	Peach_AO_0648505	intergenic_region	MODIFIER	PRUPE_6G164000-5S_rRNA
G7	4178924	SNP_IGA_704641	intergenic_region	MODIFIER	PRUPE_7G025800-PRUPE_7G025900
G1	33041231	Peach_AO_0100138	missense_variant	MODERATE	PRUPE_1G356500																																					2671
G3	240372	Peach_AO_0309124	missense_variant	MODERATE	PRUPE_3G003400
G2	6467839	Peach_AO_0204799	upstream_gene_variant	MODIFIER	PRUPE_2G054800
G3	240372	Peach_AO_0309124	upstream_gene_variant	MODIFIER	PRUPE_3G003500

## Sheet: Supplementary_Table_7
Supplementary Table 7	Genes annotated inside haploblocks according to the Prunus persica v2.1. Reference genome.
SNP_associated_haploblock	Start_position_haploblock (bp)	Final_position_haploblock (bp)	Chromosome	Gene_name	Initial_position (bp)	End_position (bp)
Peach_AO_0100138	32425512	33041231	Pp01	Prupe.1G346800	32421993	32427198
Peach_AO_0100138	32425512	33041231	Pp01	Prupe.1G346900	32427595	32430525
Peach_AO_0100138	32425512	33041231	Pp01	Prupe.1G347000	32431783	32451925
Peach_AO_0100138	32425512	33041231	Pp01	Prupe.1G347100	32452795	32456467
Peach_AO_0100138	32425512	33041231	Pp01	Prupe.1G347200	32456501	32460662
Peach_AO_0100138	32425512	33041231	Pp01	Prupe.1G347300	32465013	32468773
Peach_AO_0100138	32425512	33041231	Pp01	Prupe.1G347400	32471826	32483066
Peach_AO_0100138	32425512	33041231	Pp01	Prupe.1G347500	32483664	32486902
Peach_AO_0100138	32425512	33041231	Pp01	Prupe.1G347600	32490282	32492025
Peach_AO_0100138	32425512	33041231	Pp01	Prupe.1G347700	32495431	32498485
Peach_AO_0100138	32425512	33041231	Pp01	Prupe.1G347800	32507589	32508964
Peach_AO_0100138	32425512	33041231	Pp01	Prupe.1G347900	32512268	32515516
Peach_AO_0100138	32425512	33041231	Pp01	Prupe.1G348000	32515517	32518351
Peach_AO_0100138	32425512	33041231	Pp01	Prupe.1G348100	32522372	32526927
Peach_AO_0100138	32425512	33041231	Pp01	Prupe.1G348200	32527814	32531454
Peach_AO_0100138	32425512	33041231	Pp01	Prupe.1G348300	32534191	32538421
Peach_AO_0100138	32425512	33041231	Pp01	Prupe.1G348400	32538470	32541330
Peach_AO_0100138	32425512	33041231	Pp01	Prupe.1G348500	32541565	32542167
Peach_AO_0100138	32425512	33041231	Pp01	Prupe.1G348600	32542666	32544515
Peach_AO_0100138	32425512	33041231	Pp01	Prupe.1G348700	32544474	32546861
Peach_AO_0100138	32425512	33041231	Pp01	Prupe.1G348800	32547182	32548529
Peach_AO_0100138	32425512	33041231	Pp01	Prupe.1G348900	32548628	32551337
Peach_AO_0100138	32425512	33041231	Pp01	Prupe.1G349000	32552850	32558066
Peach_AO_0100138	32425512	33041231	Pp01	Prupe.1G349100	32560362	32574470
Peach_AO_0100138	32425512	33041231	Pp01	Prupe.1G349200	32575087	32578045
Peach_AO_0100138	32425512	33041231	Pp01	Prupe.1G349300	32579428	32581860
Peach_AO_0100138	32425512	33041231	Pp01	Prupe.1G349400	32582606	32584437
Peach_AO_0100138	32425512	33041231	Pp01	Prupe.1G349500	32586584	32587971
Peach_AO_0100138	32425512	33041231	Pp01	Prupe.1G349600	32589789	32592430
Peach_AO_0100138	32425512	33041231	Pp01	Prupe.1G349700	32592857	32596510
Peach_AO_0100138	32425512	33041231	Pp01	Prupe.1G349800	32601821	32612483
Peach_AO_0100138	32425512	33041231	Pp01	Prupe.1G349900	32612697	32616479
Peach_AO_0100138	32425512	33041231	Pp01	Prupe.1G350000	32616494	32617312
Peach_AO_0100138	32425512	33041231	Pp01	Prupe.1G350100	32617879	32622995
Peach_AO_0100138	32425512	33041231	Pp01	Prupe.1G350200	32618308	32618590
Peach_AO_0100138	32425512	33041231	Pp01	Prupe.1G350300	32623932	32630266
Peach_AO_0100138	32425512	33041231	Pp01	Prupe.1G350400	32630626	32632682
Peach_AO_0100138	32425512	33041231	Pp01	Prupe.1G350500	32635894	32637982
Peach_AO_0100138	32425512	33041231	Pp01	Prupe.1G350600	32639471	32649007
Peach_AO_0100138	32425512	33041231	Pp01	Prupe.1G350700	32649758	32651631
Peach_AO_0100138	32425512	33041231	Pp01	Prupe.1G350800	32651672	32653392
Peach_AO_0100138	32425512	33041231	Pp01	Prupe.1G350900	32654999	32658806
Peach_AO_0100138	32425512	33041231	Pp01	Prupe.1G351000	32659271	32667433
Peach_AO_0100138	32425512	33041231	Pp01	Prupe.1G351100	32667664	32668380
Peach_AO_0100138	32425512	33041231	Pp01	Prupe.1G351200	32672228	32680229
Peach_AO_0100138	32425512	33041231	Pp01	Prupe.1G351300	32681733	32687880
Peach_AO_0100138	32425512	33041231	Pp01	Prupe.1G351400	32688463	32692515
Peach_AO_0100138	32425512	33041231	Pp01	Prupe.1G351500	32692525	32702207
Peach_AO_0100138	32425512	33041231	Pp01	Prupe.1G351600	32706293	32708784
Peach_AO_0100138	32425512	33041231	Pp01	Prupe.1G351700	32709119	32709671
Peach_AO_0100138	32425512	33041231	Pp01	Prupe.1G351800	32709672	32710495
Peach_AO_0100138	32425512	33041231	Pp01	Prupe.1G351900	32714605	32718586
Peach_AO_0100138	32425512	33041231	Pp01	Prupe.1G352000	32722824	32727831
Peach_AO_0100138	32425512	33041231	Pp01	Prupe.1G352100	32728105	32733518
Peach_AO_0100138	32425512	33041231	Pp01	Prupe.1G352200	32748205	32751957
Peach_AO_0100138	32425512	33041231	Pp01	Prupe.1G352300	32752944	32755788
Peach_AO_0100138	32425512	33041231	Pp01	Prupe.1G352400	32756056	32765734
Peach_AO_0100138	32425512	33041231	Pp01	Prupe.1G352500	32768012	32776644
Peach_AO_0100138	32425512	33041231	Pp01	Prupe.1G352600	32779285	32779737
Peach_AO_0100138	32425512	33041231	Pp01	Prupe.1G352700	32792320	32797697
Peach_AO_0100138	32425512	33041231	Pp01	Prupe.1G352800	32803445	32809476
Peach_AO_0100138	32425512	33041231	Pp01	Prupe.1G352900	32812784	32814643
Peach_AO_0100138	32425512	33041231	Pp01	Prupe.1G353000	32818899	32839829
Peach_AO_0100138	32425512	33041231	Pp01	Prupe.1G353100	32843164	32845553
Peach_AO_0100138	32425512	33041231	Pp01	Prupe.1G353200	32850747	32858052
Peach_AO_0100138	32425512	33041231	Pp01	Prupe.1G353300	32866856	32870293
Peach_AO_0100138	32425512	33041231	Pp01	Prupe.1G353400	32872195	32878080
Peach_AO_0100138	32425512	33041231	Pp01	Prupe.1G353500	32879333	32880116
Peach_AO_0100138	32425512	33041231	Pp01	Prupe.1G353600	32882080	32885751
Peach_AO_0100138	32425512	33041231	Pp01	Prupe.1G353700	32885967	32889294
Peach_AO_0100138	32425512	33041231	Pp01	Prupe.1G353800	32890316	32896652
Peach_AO_0100138	32425512	33041231	Pp01	Prupe.1G353900	32895911	32898328
Peach_AO_0100138	32425512	33041231	Pp01	Prupe.1G354000	32899176	32905305
Peach_AO_0100138	32425512	33041231	Pp01	Prupe.1G354100	32905306	32907052
Peach_AO_0100138	32425512	33041231	Pp01	Prupe.1G354200	32906735	32909732
Peach_AO_0100138	32425512	33041231	Pp01	Prupe.1G354300	32909909	32911251
Peach_AO_0100138	32425512	33041231	Pp01	Prupe.1G354400	32914119	32915829
Peach_AO_0100138	32425512	33041231	Pp01	Prupe.1G354500	32916820	32923245
Peach_AO_0100138	32425512	33041231	Pp01	Prupe.1G354600	32922468	32927519
Peach_AO_0100138	32425512	33041231	Pp01	Prupe.1G354700	32928480	32931201
Peach_AO_0100138	32425512	33041231	Pp01	Prupe.1G354800	32941687	32947218
Peach_AO_0100138	32425512	33041231	Pp01	Prupe.1G354900	32948755	32953715
Peach_AO_0100138	32425512	33041231	Pp01	Prupe.1G355000	32954555	32961923
Peach_AO_0100138	32425512	33041231	Pp01	Prupe.1G355100	32961021	32968580
Peach_AO_0100138	32425512	33041231	Pp01	Prupe.1G355200	32981772	32982047
Peach_AO_0100138	32425512	33041231	Pp01	Prupe.1G355300	32984380	32985411
Peach_AO_0100138	32425512	33041231	Pp01	Prupe.1G355400	32987234	32990135
Peach_AO_0100138	32425512	33041231	Pp01	Prupe.1G355500	32992960	32998086
Peach_AO_0100138	32425512	33041231	Pp01	Prupe.1G355600	32997304	33001273
Peach_AO_0100138	32425512	33041231	Pp01	Prupe.1G355700	33002280	33003365
Peach_AO_0100138	32425512	33041231	Pp01	Prupe.1G355800	33003445	33005531
Peach_AO_0100138	32425512	33041231	Pp01	Prupe.1G355900	33006267	33009312
Peach_AO_0100138	32425512	33041231	Pp01	Prupe.1G356000	33010548	33013007
Peach_AO_0100138	32425512	33041231	Pp01	Prupe.1G356100	33023176	33027002
Peach_AO_0100138	32425512	33041231	Pp01	Prupe.1G356200	33027003	33028677
Peach_AO_0100138	32425512	33041231	Pp01	Prupe.1G356300	33028895	33032192
Peach_AO_0100138	32425512	33041231	Pp01	Prupe.1G356400	33036333	33037734
Peach_AO_0100138	32425512	33041231	Pp01	Prupe.1G356500	33039669	33043449
Peach_AO_0648505	14993445	15988023	Pp06	Prupe.6G161300	14985431	14994196
Peach_AO_0648505	14993445	15988023	Pp06	Prupe.6G161400	15024046	15025140
Peach_AO_0648505	14993445	15988023	Pp06	Prupe.6G161500	15025141	15028951
Peach_AO_0648505	14993445	15988023	Pp06	Prupe.6G161600	15035874	15036810
Peach_AO_0648505	14993445	15988023	Pp06	Prupe.6G161700	15056141	15059943
Peach_AO_0648505	14993445	15988023	Pp06	Prupe.6G161800	15072051	15074129
Peach_AO_0648505	14993445	15988023	Pp06	Prupe.6G161900	15104791	15106340
Peach_AO_0648505	14993445	15988023	Pp06	Prupe.6G162000	15107521	15111014
Peach_AO_0648505	14993445	15988023	Pp06	Prupe.6G162100	15142147	15145474
Peach_AO_0648505	14993445	15988023	Pp06	Prupe.6G162200	15144804	15149370
Peach_AO_0648505	14993445	15988023	Pp06	Prupe.6G162300	15301313	15305769
Peach_AO_0648505	14993445	15988023	Pp06	Prupe.6G162400	15379708	15387056
Peach_AO_0648505	14993445	15988023	Pp06	Prupe.6G162500	15387815	15388384
Peach_AO_0648505	14993445	15988023	Pp06	Prupe.6G162600	15425129	15427557
Peach_AO_0648505	14993445	15988023	Pp06	Prupe.6G162700	15428703	15429873
Peach_AO_0648505	14993445	15988023	Pp06	Prupe.6G162800	15453794	15458105
Peach_AO_0648505	14993445	15988023	Pp06	Prupe.6G162900	15464109	15467231
Peach_AO_0648505	14993445	15988023	Pp06	Prupe.6G163000	15478122	15481679
Peach_AO_0648505	14993445	15988023	Pp06	Prupe.6G163100	15482242	15484313
Peach_AO_0648505	14993445	15988023	Pp06	Prupe.6G163200	15486458	15493393
Peach_AO_0648505	14993445	15988023	Pp06	Prupe.6G163300	15581403	15586265
Peach_AO_0648505	14993445	15988023	Pp06	Prupe.6G163400	15588789	15592030
Peach_AO_0648505	14993445	15988023	Pp06	Prupe.6G163500	15685374	15685913
Peach_AO_0648505	14993445	15988023	Pp06	Prupe.6G163600	15698601	15704390
Peach_AO_0648505	14993445	15988023	Pp06	Prupe.6G163700	15712649	15713620
Peach_AO_0648505	14993445	15988023	Pp06	Prupe.6G163800	15717819	15719389
Peach_AO_0648505	14993445	15988023	Pp06	Prupe.6G163900	15732248	15737125
Peach_AO_0648505	14993445	15988023	Pp06	Prupe.6G164000	15743451	15748820
Peach_AO_0648505	14993445	15988023	Pp06	Prupe.6G164100	15983965	15985142

## Sheet: Supplementary_Table_8
Supplementary Table 8	Functional annotations of the candidate genes and genes obtained in SNPeff analysis, obtained with Panther tool.
ID	Gene	Description
PRUPE|EnsemblGenome=PRUPE_6G161900|UniProtKB=A0A251NT00	Prupe_6G161900	Alginate_lyase2 domain-containing protein;PRUPE_6G161900;PTN005018698;orthologs ALGINATE_LYASE2 DOMAIN-CONTAINING PROTEIN (PTHR33681:SF20) Prunus persica
PRUPE|EnsemblGenome=PRUPE_1G352500|UniProtKB=A0A251R838	Prupe_1G352500	Uncharacterized protein;PRUPE_1G352500;PTN004807806;orthologs PLANT/F9H3-4 PROTEIN (PTHR31343:SF3) Prunus persica
PRUPE|EnsemblGenome=PRUPE_1G354000|UniProtKB=A0A251R870	Prupe_1G354000	1,4-alpha-glucan branching enzyme;PRUPE_1G354000;PTN005175041;orthologs 1,4-ALPHA-GLUCAN-BRANCHING ENZYME, CHLOROPLASTIC/AMYLOPLASTIC (PTHR43651:SF2) amylase(PC00048) Prunus persica
PRUPE|EnsemblGenome=PRUPE_1G349800|UniProtKB=M5XK58	Prupe_1G349800	Protein kinase domain-containing protein;PRUPE_1G349800;PTN004396943;orthologs N-TERMINAL KINASE-LIKE PROTEIN (PTHR12984:SF3) non-receptor serine/threonine protein kinase(PC00167) Prunus persica
PRUPE|EnsemblGenome=PRUPE_6G164100|UniProtKB=M5XLM5	Prupe_6G164100	Uncharacterized protein;PRUPE_6G164100;PTN008179863;orthologs PMD DOMAIN-CONTAINING PROTEIN (PTHR46033:SF65) Prunus persica
PRUPE|EnsemblGenome=PRUPE_6G163400|UniProtKB=M5WTK5	Prupe_6G163400	Uncharacterized protein;PRUPE_6G163400;PTN004323458;orthologs ACTIN-7 (PTHR11937:SF436) actin and actin related protein(PC00039) Prunus persica
PRUPE|EnsemblGenome=PRUPE_1G354100|UniProtKB=A0A251R853	Prupe_1G354100	Fe2OG dioxygenase domain-containing protein;PRUPE_1G354100;PTN004137037;orthologs FE2OG DIOXYGENASE DOMAIN-CONTAINING PROTEIN (PTHR47991:SF133) oxygenase(PC00177) Prunus persica
PRUPE|EnsemblGenome=PRUPE_1G349500|UniProtKB=M5Y243	Prupe_1G349500	GRAM domain-containing protein;PRUPE_1G349500;PTN004907119;orthologs GRAM DOMAIN-CONTAINING PROTEIN (PTHR31969:SF67) Prunus persica
PRUPE|EnsemblGenome=PRUPE_6G161400|UniProtKB=M5WGS1	Prupe_6G161400	LigB domain-containing protein;PRUPE_6G161400;PTN004739360;orthologs 4,5-DOPA DIOXYGENASE EXTRADIOL-LIKE PROTEIN (PTHR30096:SF0) Prunus persica
PRUPE|EnsemblGenome=PRUPE_1G356300|UniProtKB=M5XXK9	Prupe_1G356300	SWIRM domain-containing protein;PRUPE_1G356300;PTN004187945;orthologs LYSINE-SPECIFIC HISTONE DEMETHYLASE 1 HOMOLOG 1 (PTHR10742:SF381) oxidase(PC00175) Prunus persica
PRUPE|EnsemblGenome=PRUPE_1G353100|UniProtKB=A0A251R888	Prupe_1G353100	AB hydrolase-1 domain-containing protein;PRUPE_1G353100;PTN005304581;orthologs ALPHA/BETA-HYDROLASES SUPERFAMILY PROTEIN (PTHR46438:SF7) hydrolase(PC00121) Prunus persica
PRUPE|EnsemblGenome=PRUPE_1G355500|UniProtKB=A0A251R8B0	Prupe_1G355500	Protein kinase domain-containing protein;PRUPE_1G355500;PTN005256524;orthologs PROTEIN KINASE DOMAIN-CONTAINING PROTEIN (PTHR45863:SF14) non-receptor serine/threonine protein kinase(PC00167) Prunus persica
PRUPE|EnsemblGenome=PRUPE_1G346800|UniProtKB=A0A251R7Q2	Prupe_1G346800	Uncharacterized protein;PRUPE_1G346800;PTN004620317;orthologs EUKARYOTIC TRANSLATION INITIATION FACTOR 4H (PTHR23236:SF11) translation initiation factor(PC00224) Prunus persica
PRUPE|EnsemblGenome=PRUPE_1G355000|UniProtKB=M5XPI4	Prupe_1G355000	WD_REPEATS_REGION domain-containing protein;PRUPE_1G355000;PTN004455793;orthologs EARP AND GARP COMPLEX-INTERACTING PROTEIN 1 (PTHR14205:SF15) Prunus persica
PRUPE|EnsemblGenome=PRUPE_6G162300|UniProtKB=A0A251NRA2	Prupe_6G162300	Uncharacterized protein;PRUPE_6G162300;;orthologs Prunus persica
PRUPE|EnsemblGenome=PRUPE_1G354300|UniProtKB=A0A251R863	Prupe_1G354300	Uncharacterized protein;PRUPE_1G354300;PTN005112922;orthologs OS07G0474300 PROTEIN (PTHR37259:SF2) Prunus persica
PRUPE|EnsemblGenome=PRUPE_6G163100|UniProtKB=M5WUK8	Prupe_6G163100	PAP_fibrillin domain-containing protein;PRUPE_6G163100;PTN004897134;orthologs FIBRILLIN-5, CHLOROPLASTIC (PTHR31906:SF4) Prunus persica
PRUPE|EnsemblGenome=PRUPE_1G352700|UniProtKB=M5XNS7	Prupe_1G352700	Uncharacterized protein;PRUPE_1G352700;PTN004305358;orthologs APYRASE 7-RELATED (PTHR11782:SF125) nucleotide phosphatase(PC00173) Prunus persica
PRUPE|EnsemblGenome=PRUPE_6G163300|UniProtKB=M5WGS6	Prupe_6G163300	Glutamine amidotransferase type-1 domain-containing protein;PRUPE_6G163300;PTN004256610;orthologs CARBAMOYL-PHOSPHATE SYNTHASE ARGININE-SPECIFIC SMALL CHAIN (PTHR11405:SF4) ligase(PC00142) Prunus persica
PRUPE|EnsemblGenome=PRUPE_1G348600|UniProtKB=A0A251R7T9	Prupe_1G348600	Uncharacterized protein;PRUPE_1G348600;PTN004334045;orthologs SUBFAMILY NOT NAMED (PTHR12052:SF14) oxidoreductase(PC00176) Prunus persica
PRUPE|EnsemblGenome=PRUPE_1G347500|UniProtKB=M5XT83	Prupe_1G347500	ATP-dependent Clp protease proteolytic subunit;PRUPE_1G347500;PTN004156615;orthologs ATP-DEPENDENT CLP PROTEASE PROTEOLYTIC SUBUNIT, MITOCHONDRIAL (PTHR10381:SF11) serine protease(PC00203) Prunus persica
PRUPE|EnsemblGenome=PRUPE_1G350000|UniProtKB=M5XT28	Prupe_1G350000	Uncharacterized protein;PRUPE_1G350000;;orthologs Prunus persica
PRUPE|EnsemblGenome=PRUPE_1G353000|UniProtKB=A0A251RAS5	Prupe_1G353000	TPR_REGION domain-containing protein;PRUPE_1G353000;PTN004522838;orthologs CLEAVAGE STIMULATION FACTOR SUBUNIT 3 (PTHR19980:SF0) mRNA polyadenylation factor(PC00146) Prunus persica
PRUPE|EnsemblGenome=PRUPE_1G350800|UniProtKB=A0A251R7Y2	Prupe_1G350800	Uncharacterized protein;PRUPE_1G350800;PTN004716153;orthologs DISEASE RESISTANCE PROTEIN-LIKE (PTHR48057:SF2) transmembrane signal receptor(PC00197) Prunus persica
PRUPE|EnsemblGenome=PRUPE_1G350600|UniProtKB=A0A251R828	Prupe_1G350600	Uncharacterized protein;PRUPE_1G350600;PTN005215101;orthologs HELICASE-LIKE TRANSCRIPTION FACTOR CHR28-RELATED (PTHR45626:SF24) Prunus persica
PRUPE|EnsemblGenome=PRUPE_6G161300|UniProtKB=M5WM89	Prupe_6G161300	Cellulose synthase;PRUPE_6G161300;PTN004413813;orthologs CELLULOSE SYNTHASE A CATALYTIC SUBUNIT 9 [UDP-FORMING]-RELATED (PTHR13301:SF167) DNA-binding transcription factor(PC00218) Prunus persica
PRUPE|EnsemblGenome=PRUPE_6G161600|UniProtKB=M5WI10	Prupe_6G161600	Prolamin_like domain-containing protein;PRUPE_6G161600;PTN004771967;orthologs EGG CELL-SECRETED PROTEIN 1.4 (PTHR31181:SF51) Prunus persica
PRUPE|EnsemblGenome=PRUPE_1G349000|UniProtKB=M5XEY9	Prupe_1G349000	Uncharacterized protein;PRUPE_1G349000;PTN004345356;orthologs CCR4-NOT TRANSCRIPTION COMPLEX SUBUNIT 9-LIKE ISOFORM X1 (PTHR12262:SF23) Prunus persica
PRUPE|EnsemblGenome=PRUPE_1G346900|UniProtKB=M5XNS1	Prupe_1G346900	Endoglucanase;PRUPE_1G346900;PTN004557705;orthologs ENDOGLUCANASE 5 (PTHR22298:SF41) Prunus persica
PRUPE|EnsemblGenome=PRUPE_1G353500|UniProtKB=M5XHN2	Prupe_1G353500	#NAME?
PRUPE|EnsemblGenome=PRUPE_1G352900|UniProtKB=A0A251R819	Prupe_1G352900	Uncharacterized protein;PRUPE_1G352900;;orthologs Prunus persica
PRUPE|EnsemblGenome=PRUPE_1G350100|UniProtKB=A0A251R7Y4	Prupe_1G350100	Uncharacterized protein;PRUPE_1G350100;PTN004198893;orthologs MITOCHONDRIAL IMPORT RECEPTOR SUBUNIT TOM40 HOMOLOG 1-RELATED (PTHR10802:SF2) primary active transporter(PC00068) Prunus persica
PRUPE|EnsemblGenome=PRUPE_1G353300|UniProtKB=A0A251R833	Prupe_1G353300	ABC transporter domain-containing protein;PRUPE_1G353300;PTN004507583;orthologs ABC TRANSPORTER G FAMILY MEMBER 14 (PTHR48041:SF111) ATP-binding cassette (ABC) transporter(PC00003) Prunus persica
PRUPE|EnsemblGenome=PRUPE_1G356400|UniProtKB=M5XNV8	Prupe_1G356400	Uncharacterized protein;PRUPE_1G356400;PTN004995679;orthologs DEHYDRIN ERD14 (PTHR33346:SF2) Prunus persica
PRUPE|EnsemblGenome=PRUPE_6G161700|UniProtKB=A0A251NR89	Prupe_6G161700	Protein kinase domain-containing protein;PRUPE_6G161700;PTN004712672;orthologs RECEPTOR PROTEIN KINASE (PTHR48053:SF139) Prunus persica
PRUPE|EnsemblGenome=PRUPE_1G351500|UniProtKB=M5Y3P8	Prupe_1G351500	Uncharacterized protein;PRUPE_1G351500;PTN004891150;orthologs OS02G0637800 PROTEIN (PTHR31860:SF4) Prunus persica
PRUPE|EnsemblGenome=PRUPE_1G353400|UniProtKB=A0A251R843	Prupe_1G353400	Cir_N domain-containing protein;PRUPE_1G353400;PTN004406824;orthologs COREPRESSOR INTERACTING WITH RBPJ 1 (PTHR13151:SF2) Prunus persica
PRUPE|EnsemblGenome=PRUPE_1G350500|UniProtKB=A0A251RAL9	Prupe_1G350500	Peptidase A1 domain-containing protein;PRUPE_1G350500;PTN004430399;orthologs PROTEIN ASPARTIC PROTEASE IN GUARD CELL 2 (PTHR13683:SF265) aspartic protease(PC00053) Prunus persica
PRUPE|EnsemblGenome=PRUPE_1G353900|UniProtKB=M5Y0E2	Prupe_1G353900	Small nuclear ribonucleoprotein Sm D3;PRUPE_1G353900;PTN004633438;orthologs SMALL NUCLEAR RIBONUCLEOPROTEIN SM D3 (PTHR23338:SF17) RNA splicing factor(PC00148) Prunus persica
PRUPE|EnsemblGenome=PRUPE_1G356100|UniProtKB=M5XJN2	Prupe_1G356100	Aa_trans domain-containing protein;PRUPE_1G356100;PTN004584956;orthologs OS04G0562100 PROTEIN (PTHR48017:SF47) Prunus persica
PRUPE|EnsemblGenome=PRUPE_1G350400|UniProtKB=M5Y9Q3	Prupe_1G350400	ULP_PROTEASE domain-containing protein;PRUPE_1G350400;PTN005306447;orthologs PROTEASE, SENP8, PUTATIVE-RELATED (PTHR46468:SF2) protease(PC00190) Prunus persica
PRUPE|EnsemblGenome=PRUPE_1G350200|UniProtKB=A0A251R8R7	Prupe_1G350200	Uncharacterized protein;PRUPE_1G350200;;orthologs Prunus persica
PRUPE|EnsemblGenome=PRUPE_1G354900|UniProtKB=M5XVX2	Prupe_1G354900	Uncharacterized protein;PRUPE_1G354900;PTN005037588;orthologs INACTIVE PURPLE ACID PHOSPHATASE-LIKE PROTEIN (PTHR34113:SF3) Prunus persica
PRUPE|EnsemblGenome=PRUPE_1G349900|UniProtKB=M5XF48	Prupe_1G349900	Uncharacterized protein;PRUPE_1G349900;PTN004201189;orthologs 45 KDA CALCIUM-BINDING PROTEIN (PTHR10827:SF51) calmodulin-related(PC00061) Prunus persica
PRUPE|EnsemblGenome=PRUPE_1G354200|UniProtKB=M5XBB8	Prupe_1G354200	Uncharacterized protein;PRUPE_1G354200;PTN005026025;orthologs CHITINASE-LIKE PROTEIN (PTHR33825:SF14) Prunus persica
PRUPE|EnsemblGenome=PRUPE_1G351400|UniProtKB=A0A251R8U0	Prupe_1G351400	Uncharacterized protein;PRUPE_1G351400;PTN004526518;orthologs G PATCH DOMAIN AND ANKYRIN REPEAT-CONTAINING PROTEIN 1 (PTHR20923:SF1) Prunus persica
PRUPE|EnsemblGenome=PRUPE_1G351100|UniProtKB=M5Y5S9	Prupe_1G351100	Uncharacterized protein;PRUPE_1G351100;PTN005114266;orthologs E3 UBIQUITIN-PROTEIN LIGASE (PTHR37391:SF2) ubiquitin-protein ligase(PC00234) Prunus persica
PRUPE|EnsemblGenome=PRUPE_1G349200|UniProtKB=M5XY96	Prupe_1G349200	FAD synthase;PRUPE_1G349200;PTN004380347;orthologs FAD SYNTHETASE 1, CHLOROPLASTIC-RELATED (PTHR12714:SF20) protein modifying enzyme(PC00260) Prunus persica
PRUPE|EnsemblGenome=PRUPE_1G351600|UniProtKB=A0A251R7W4	Prupe_1G351600	Uncharacterized protein;PRUPE_1G351600;PTN004550673;orthologs AU015836 PROTEIN-RELATED (PTHR21622:SF0) Prunus persica
PRUPE|EnsemblGenome=PRUPE_1G351800|UniProtKB=A0A251R8U9	Prupe_1G351800	Uncharacterized protein;PRUPE_1G351800;;orthologs Prunus persica
PRUPE|EnsemblGenome=PRUPE_1G352300|UniProtKB=M5XDF4	Prupe_1G352300	Uncharacterized protein;PRUPE_1G352300;PTN005318559;orthologs OS02G0827600 PROTEIN (PTHR46737:SF2) Prunus persica
PRUPE|EnsemblGenome=PRUPE_1G347700|UniProtKB=A0A251R8M1	Prupe_1G347700	HD domain-containing protein;PRUPE_1G347700;PTN005013160;orthologs HD DOMAIN-CONTAINING PROTEIN (PTHR33594:SF1) hydrolase(PC00121) Prunus persica
PRUPE|EnsemblGenome=PRUPE_6G162000|UniProtKB=M5WFW4	Prupe_6G162000	PKS_ER domain-containing protein;PRUPE_6G162000;PTN005125910;orthologs DEATH RESISTOR ADH DOMAIN CONTAINING TARGET, ISOFORM C (PTHR42683:SF85) oxidoreductase(PC00176) Prunus persica
PRUPE|EnsemblGenome=PRUPE_1G347900|UniProtKB=A0A251R7U6	Prupe_1G347900	HD domain-containing protein;PRUPE_1G347900;PTN005013159;orthologs HD DOMAIN-CONTAINING PROTEIN (PTHR33594:SF1) hydrolase(PC00121) Prunus persica
PRUPE|EnsemblGenome=PRUPE_1G355200|UniProtKB=M5XC13	Prupe_1G355200	Uncharacterized protein;PRUPE_1G355200;;orthologs Prunus persica
PRUPE|EnsemblGenome=PRUPE_1G348200|UniProtKB=M5XD01	Prupe_1G348200	Uncharacterized protein;PRUPE_1G348200;PTN005010085;orthologs C5ORF35 (PTHR33524:SF1) Prunus persica
PRUPE|EnsemblGenome=PRUPE_1G355800|UniProtKB=M5XS23	Prupe_1G355800	Uncharacterized protein;PRUPE_1G355800;PTN005108277;orthologs BLE1 PROTEIN (PTHR36987:SF1) dehydrogenase(PC00092) Prunus persica
PRUPE|EnsemblGenome=PRUPE_1G349300|UniProtKB=M5XAL5	Prupe_1G349300	Uncharacterized protein;PRUPE_1G349300;PTN004345811;orthologs TRANSMEMBRANE PROTEIN 53 (PTHR12265:SF30) Prunus persica
PRUPE|EnsemblGenome=PRUPE_1G351300|UniProtKB=M5Y2Z8	Prupe_1G351300	Serine/threonine-protein phosphatase;PRUPE_1G351300;PTN005211129;orthologs PHYTOCHROME-ASSOCIATED SERINE/THREONINE-PROTEIN PHOSPHATASE 1-RELATED (PTHR45619:SF21) protein phosphatase(PC00195) Prunus persica
PRUPE|EnsemblGenome=PRUPE_1G347000|UniProtKB=M5XVG6	Prupe_1G347000	RING-type domain-containing protein;PRUPE_1G347000;PTN004479637;orthologs RING-TYPE DOMAIN-CONTAINING PROTEIN (PTHR15600:SF42) Prunus persica
PRUPE|EnsemblGenome=PRUPE_1G353600|UniProtKB=M5XEM2	Prupe_1G353600	F-box domain-containing protein;PRUPE_1G353600;PTN008470005;orthologs F-BOX PROTEIN 3 (PTHR46550:SF1) Prunus persica
PRUPE|EnsemblGenome=PRUPE_1G355100|UniProtKB=M5XPA3	Prupe_1G355100	Uncharacterized protein;PRUPE_1G355100;PTN005069395;orthologs RING/FYVE/PHD ZINC FINGER SUPERFAMILY PROTEIN (PTHR35112:SF1) Prunus persica
PRUPE|EnsemblGenome=PRUPE_1G355600|UniProtKB=M5XNL7	Prupe_1G355600	AAA domain-containing protein;PRUPE_1G355600;PTN004602525;orthologs ATP-DEPENDENT ZINC METALLOPROTEASE FTSH 1, CHLOROPLASTIC-RELATED (PTHR23076:SF113) metalloprotease(PC00153) Prunus persica
PRUPE|EnsemblGenome=PRUPE_1G351900|UniProtKB=M5XE77	Prupe_1G351900	Uncharacterized protein;PRUPE_1G351900;PTN005105724;orthologs RIBOSOMAL RNA SMALL SUBUNIT METHYLTRANSFERASE J (PTHR36793:SF1) RNA processing factor(PC00147) Prunus persica
PRUPE|EnsemblGenome=PRUPE_6G163900|UniProtKB=A0A251NRC0	Prupe_6G163900	Uncharacterized protein;PRUPE_6G163900;;orthologs Prunus persica
PRUPE|EnsemblGenome=PRUPE_1G355400|UniProtKB=A0A251R8D3	Prupe_1G355400	Uncharacterized protein;PRUPE_1G355400;PTN004542528;orthologs F5M15.15 (PTHR21450:SF19) Prunus persica
PRUPE|EnsemblGenome=PRUPE_1G355300|UniProtKB=M5XUR3	Prupe_1G355300	Uncharacterized protein;PRUPE_1G355300;PTN004959733;orthologs OS06G0725500 PROTEIN (PTHR33070:SF49) Prunus persica
PRUPE|EnsemblGenome=PRUPE_6G163000|UniProtKB=A0A251NU29	Prupe_6G163000	Protein kinase domain-containing protein;PRUPE_6G163000;PTN004714147;orthologs RECEPTOR PROTEIN KINASE CLAVATA1 (PTHR48056:SF44) transmembrane signal receptor(PC00197) Prunus persica
PRUPE|EnsemblGenome=PRUPE_6G162600|UniProtKB=M5WMS0	Prupe_6G162600	Uncharacterized protein;PRUPE_6G162600;PTN004553174;orthologs TRIHELIX TRANSCRIPTION FACTOR GT-2-LIKE (PTHR21654:SF14) Prunus persica
PRUPE|EnsemblGenome=PRUPE_6G163600|UniProtKB=A0A251NRC6	Prupe_6G163600	Uncharacterized protein;PRUPE_6G163600;;orthologs Prunus persica
PRUPE|EnsemblGenome=PRUPE_1G353200|UniProtKB=A0A251R852	Prupe_1G353200	WAT1-related protein;PRUPE_1G353200;PTN004781648;orthologs WAT1-RELATED PROTEIN (PTHR31218:SF133) Prunus persica
PRUPE|EnsemblGenome=PRUPE_6G163200|UniProtKB=A0A251NT27	Prupe_6G163200	Ribosomal_L18e/L15P domain-containing protein;PRUPE_6G163200;PTN004394427;orthologs 39S RIBOSOMAL PROTEIN L15, MITOCHONDRIAL (PTHR12934:SF11) ribosomal protein(PC00202) Prunus persica
PRUPE|EnsemblGenome=PRUPE_6G161800|UniProtKB=M5WMB9	Prupe_6G161800	ADH_zinc_N domain-containing protein;PRUPE_6G161800;PTN005125911;orthologs DEATH RESISTOR ADH DOMAIN CONTAINING TARGET, ISOFORM C (PTHR42683:SF85) oxidoreductase(PC00176) Prunus persica
PRUPE|EnsemblGenome=PRUPE_1G350900|UniProtKB=M5XS09	Prupe_1G350900	Uncharacterized protein;PRUPE_1G350900;PTN005114265;orthologs E3 UBIQUITIN-PROTEIN LIGASE (PTHR37391:SF2) ubiquitin-protein ligase(PC00234) Prunus persica
PRUPE|EnsemblGenome=PRUPE_1G348000|UniProtKB=A0A251R7T7	Prupe_1G348000	Uncharacterized protein;PRUPE_1G348000;PTN004689491;orthologs CYTOCHROME P450 86B1 (PTHR24296:SF3) oxygenase(PC00177) Prunus persica
PRUPE|EnsemblGenome=PRUPE_1G348500|UniProtKB=M5XSY3	Prupe_1G348500	Isochorismatase domain-containing protein;PRUPE_1G348500;PTN005168921;orthologs ISOCHORISMATASE DOMAIN-CONTAINING PROTEIN (PTHR43540:SF6) hydrolase(PC00121) Prunus persica
PRUPE|EnsemblGenome=PRUPE_1G351200|UniProtKB=A0A251R842	Prupe_1G351200	Prolyl endopeptidase;PRUPE_1G351200;PTN004301959;orthologs PROLYL ENDOPEPTIDASE-LIKE (PTHR11757:SF19) serine protease(PC00203) Prunus persica
PRUPE|EnsemblGenome=PRUPE_6G163700|UniProtKB=M5WHP3	Prupe_6G163700	RING-type E3 ubiquitin transferase;PRUPE_6G163700;PTN005325430;orthologs RING-H2 FINGER PROTEIN ATL78 (PTHR46905:SF7) Prunus persica
PRUPE|EnsemblGenome=PRUPE_1G347400|UniProtKB=A0A251R7X7	Prupe_1G347400	Uncharacterized protein;PRUPE_1G347400;PTN004368638;orthologs JIL-1 ANCHORING AND STABILIZING PROTEIN, ISOFORM A (PTHR12550:SF70) transcription cofactor(PC00217) Prunus persica
PRUPE|EnsemblGenome=PRUPE_6G163800|UniProtKB=A0A251NRJ5	Prupe_6G163800	Uncharacterized protein;PRUPE_6G163800;;orthologs Prunus persica
PRUPE|EnsemblGenome=PRUPE_6G162100|UniProtKB=M5X322	Prupe_6G162100	FAD_binding_3 domain-containing protein;PRUPE_6G162100;PTN005262278;orthologs OS04G0423100 PROTEIN (PTHR45934:SF1) oxidoreductase(PC00176) Prunus persica
PRUPE|EnsemblGenome=PRUPE_1G349100|UniProtKB=M5XMA4	Prupe_1G349100	Uncharacterized protein;PRUPE_1G349100;PTN004405781;orthologs MYOSIN-1 (PTHR13140:SF780) actin binding motor protein(PC00040) Prunus persica
PRUPE|EnsemblGenome=PRUPE_6G164000|UniProtKB=A0A251NRD6	Prupe_6G164000	ATG13 domain-containing protein;PRUPE_6G164000;PTN004420746;orthologs AUTOPHAGY-RELATED PROTEIN 13B (PTHR13430:SF15) Prunus persica
PRUPE|EnsemblGenome=PRUPE_1G349600|UniProtKB=A0A251R7V7	Prupe_1G349600	UDP-MurNAc-pentapeptide synthetase;PRUPE_1G349600;PTN005140837;orthologs UDP-N-ACETYLMURAMOYL-TRIPEPTIDE--D-ALANYL-D-ALANINE LIGASE (PTHR43024:SF1) ligase(PC00142) Prunus persica
PRUPE|EnsemblGenome=PRUPE_1G353800|UniProtKB=M5XB18	Prupe_1G353800	Uncharacterized protein;PRUPE_1G353800;PTN005345747;orthologs OS05G0345500 PROTEIN (PTHR47457:SF1) Prunus persica
PRUPE|EnsemblGenome=PRUPE_1G356200|UniProtKB=M5Y5H2	Prupe_1G356200	Uncharacterized protein;PRUPE_1G356200;PTN005064634;orthologs PROTEIN, PUTATIVE-RELATED (PTHR34936:SF7) Prunus persica
PRUPE|EnsemblGenome=PRUPE_1G350700|UniProtKB=A0A251R8S8	Prupe_1G350700	HMG box domain-containing protein;PRUPE_1G350700;PTN005353054;orthologs MEIOSIS INITIATOR PROTEIN (PTHR47658:SF1) Prunus persica
PRUPE|EnsemblGenome=PRUPE_1G349700|UniProtKB=M5XEU6	Prupe_1G349700	Uncharacterized protein;PRUPE_1G349700;PTN005197175;orthologs TRANSCRIPTION FACTOR SRM1 (PTHR44191:SF21) DNA-binding transcription factor(PC00218) Prunus persica
PRUPE|EnsemblGenome=PRUPE_1G354800|UniProtKB=A0A251R8A1	Prupe_1G354800	O-fucosyltransferase family protein;PRUPE_1G354800;PTN004886587;orthologs O-FUCOSYLTRANSFERASE 16 (PTHR31818:SF1) protein modifying enzyme(PC00260) Prunus persica
PRUPE|EnsemblGenome=PRUPE_1G347300|UniProtKB=A0A251R7R0	Prupe_1G347300	LysM domain-containing protein;PRUPE_1G347300;PTN004526816;orthologs PEPTIDOGLYCAN-BINDING LYSM DOMAIN-CONTAINING PROTEIN (PTHR20932:SF55) Prunus persica
PRUPE|EnsemblGenome=PRUPE_6G162900|UniProtKB=M5WJP3	Prupe_6G162900	Uncharacterized protein;PRUPE_6G162900;PTN004381388;orthologs BOLA-LIKE PROTEIN 2 (PTHR12735:SF27) Prunus persica
PRUPE|EnsemblGenome=PRUPE_1G352200|UniProtKB=M5XQ35	Prupe_1G352200	Alpha-galactosidase;PRUPE_1G352200;PTN004260740;orthologs ALPHA-GALACTOSIDASE 1 (PTHR11452:SF80) galactosidase(PC00104) Prunus persica
PRUPE|EnsemblGenome=PRUPE_6G162700|UniProtKB=A0A251NRB3	Prupe_6G162700	Uncharacterized protein;PRUPE_6G162700;;orthologs Prunus persica
PRUPE|EnsemblGenome=PRUPE_1G347100|UniProtKB=M5XD80	Prupe_1G347100	PSII_BNR domain-containing protein;PRUPE_1G347100;PTN005336041;orthologs PHOTOSYSTEM II STABILITY/ASSEMBLY FACTOR HCF136, CHLOROPLASTIC (PTHR47199:SF2) chaperone(PC00072) Prunus persica
PRUPE|EnsemblGenome=PRUPE_1G351700|UniProtKB=A0A251R807	Prupe_1G351700	Uncharacterized protein;PRUPE_1G351700;;orthologs Prunus persica
PRUPE|EnsemblGenome=PRUPE_1G351000|UniProtKB=A0A251R7Y1	Prupe_1G351000	Prolyl endopeptidase;PRUPE_1G351000;PTN004301960;orthologs PROLYL ENDOPEPTIDASE-LIKE (PTHR11757:SF19) serine protease(PC00203) Prunus persica
PRUPE|EnsemblGenome=PRUPE_1G350300|UniProtKB=A0A251R7X2	Prupe_1G350300	Uncharacterized protein;PRUPE_1G350300;PTN004217602;orthologs PROTEIN ARGININE N-METHYLTRANSFERASE 6 (PTHR11006:SF73) protein modifying enzyme(PC00260) Prunus persica
PRUPE|EnsemblGenome=PRUPE_1G352400|UniProtKB=M5XVH3	Prupe_1G352400	Katanin p80 WD40 repeat-containing subunit B1 homolog;PRUPE_1G352400;PTN004517857;orthologs KATANIN P80 WD40 REPEAT-CONTAINING SUBUNIT B1 (PTHR19845:SF0) Prunus persica
PRUPE|EnsemblGenome=PRUPE_1G347600|UniProtKB=A0A251R7U0	Prupe_1G347600	Uncharacterized protein;PRUPE_1G347600;PTN005049087;orthologs PROTEIN 3F (PTHR34379:SF3) Prunus persica
PRUPE|EnsemblGenome=PRUPE_1G354700|UniProtKB=A0A251RAW7	Prupe_1G354700	Uncharacterized protein;PRUPE_1G354700;PTN005013741;orthologs OS02G0833400 PROTEIN (PTHR33598:SF4) Prunus persica
PRUPE|EnsemblGenome=PRUPE_6G162200|UniProtKB=M5WUD1	Prupe_6G162200	MFAP1 domain-containing protein;PRUPE_6G162200;PTN004474640;orthologs MICROFIBRILLAR-ASSOCIATED PROTEIN 1 (PTHR15327:SF0) extracellular matrix protein(PC00102) Prunus persica
PRUPE|EnsemblGenome=PRUPE_1G353700|UniProtKB=M5XNT1	Prupe_1G353700	RING-type E3 ubiquitin transferase;PRUPE_1G353700;PTN004629296;orthologs U-BOX DOMAIN-CONTAINING PROTEIN 15 (PTHR23315:SF49) ubiquitin-protein ligase(PC00234) Prunus persica
PRUPE|EnsemblGenome=PRUPE_1G356000|UniProtKB=A0A251RAY6	Prupe_1G356000	Aa_trans domain-containing protein;PRUPE_1G356000;PTN004584935;orthologs LYSINE HISTIDINE TRANSPORTER-LIKE 8 (PTHR48017:SF124) Prunus persica
PRUPE|EnsemblGenome=PRUPE_6G161500|UniProtKB=M5WUA5	Prupe_6G161500	WD_REPEATS_REGION domain-containing protein;PRUPE_6G161500;PTN004572457;orthologs WD REPEAT DOMAIN-CONTAINING PROTEIN 83 (PTHR22842:SF3) Prunus persica
PRUPE|EnsemblGenome=PRUPE_1G349400|UniProtKB=M5XD86	Prupe_1G349400	Uncharacterized protein;PRUPE_1G349400;PTN004415244;orthologs RNI-LIKE SUPERFAMILY PROTEIN (PTHR13318:SF75) Prunus persica
PRUPE|EnsemblGenome=PRUPE_1G355900|UniProtKB=M5XCK9	Prupe_1G355900	Uncharacterized protein;PRUPE_1G355900;PTN004669763;orthologs 4-COUMARATE--COA LIGASE-LIKE 5 (PTHR24096:SF413) ligase(PC00142) Prunus persica
PRUPE|EnsemblGenome=PRUPE_1G348100|UniProtKB=M5XR49	Prupe_1G348100	Carboxypeptidase;PRUPE_1G348100;PTN004307875;orthologs SERINE CARBOXYPEPTIDASE-LIKE 35 (PTHR11802:SF280) serine protease(PC00203) Prunus persica
PRUPE|EnsemblGenome=PRUPE_1G352100|UniProtKB=A0A251R861	Prupe_1G352100	Uncharacterized protein;PRUPE_1G352100;PTN004572215;orthologs WD REPEAT-CONTAINING PROTEIN 26 HOMOLOG (PTHR22838:SF6) Prunus persica
PRUPE|EnsemblGenome=PRUPE_1G356500|UniProtKB=A0A251R941	Prupe_1G356500	Neutral ceramidase;PRUPE_1G356500;PTN004377515;orthologs NEUTRAL CERAMIDASE (PTHR12670:SF13) Prunus persica
PRUPE|EnsemblGenome=PRUPE_1G352600|UniProtKB=A0A251R7Y5	Prupe_1G352600	FeThRed_A domain-containing protein;PRUPE_1G352600;PTN005327037;orthologs FERREDOXIN-THIOREDOXIN REDUCTASE, VARIABLE CHAIN (PTHR46937:SF4) reductase(PC00198) Prunus persica
PRUPE|EnsemblGenome=PRUPE_6G163500|UniProtKB=A0A251NU36	Prupe_6G163500	Uncharacterized protein;PRUPE_6G163500;;orthologs Prunus persica
PRUPE|EnsemblGenome=PRUPE_1G354600|UniProtKB=M5XKA9	Prupe_1G354600	PPR_long domain-containing protein;PRUPE_1G354600;PTN005406970;orthologs PENTATRICOPEPTIDE REPEAT-CONTAINING PROTEIN CRP1 HOMOLOG, CHLOROPLASTIC (PTHR47942:SF94) Prunus persica
PRUPE|EnsemblGenome=PRUPE_1G347200|UniProtKB=A0A251R7M4	Prupe_1G347200	Superoxide dismutase;PRUPE_1G347200;PTN005129180;orthologs SUPEROXIDE DISMUTASE [FE] 3, CHLOROPLASTIC (PTHR42769:SF10) oxidoreductase(PC00176) Prunus persica
PRUPE|EnsemblGenome=PRUPE_6G162800|UniProtKB=A0A251NRD0	Prupe_6G162800	Uncharacterized protein;PRUPE_6G162800;PTN007417722;orthologs CYCLIN-T (PTHR10026:SF51) kinase activator(PC00138) Prunus persica
PRUPE|EnsemblGenome=PRUPE_1G348400|UniProtKB=M5XYM7	Prupe_1G348400	Hydroxymethylbilane synthase;PRUPE_1G348400;PTN004269754;orthologs PORPHOBILINOGEN DEAMINASE (PTHR11557:SF0) deaminase(PC00088) Prunus persica
PRUPE|EnsemblGenome=PRUPE_1G348900|UniProtKB=A0A251R8Q2	Prupe_1G348900	Protein-S-isoprenylcysteine O-methyltransferase;PRUPE_1G348900;PTN004380412;orthologs PROTEIN-S-ISOPRENYLCYSTEINE O-METHYLTRANSFERASE (PTHR12714:SF9) protein modifying enzyme(PC00260) Prunus persica
PRUPE|EnsemblGenome=PRUPE_1G348300|UniProtKB=A0A251R7Q6	Prupe_1G348300	Carboxypeptidase;PRUPE_1G348300;PTN004308165;orthologs SERINE CARBOXYPEPTIDASE-LIKE 34 (PTHR11802:SF31) serine protease(PC00203) Prunus persica
PRUPE|EnsemblGenome=PRUPE_1G348800|UniProtKB=M5XZV2	Prupe_1G348800	Uncharacterized protein;PRUPE_1G348800;PTN004377743;orthologs PREFOLDIN SUBUNIT 5 (PTHR12674:SF2) chaperone(PC00072) Prunus persica
PRUPE|EnsemblGenome=PRUPE_1G354400|UniProtKB=A0A251R912	Prupe_1G354400	Uncharacterized protein;PRUPE_1G354400;PTN004846608;orthologs STEMMADENINE O-ACETYLTRANSFERASE-LIKE (PTHR31623:SF99) Prunus persica
PRUPE|EnsemblGenome=PRUPE_1G347800|UniProtKB=A0A251R7S8	Prupe_1G347800	Uncharacterized protein (Fragment);PRUPE_1G347800;PTN004485884;orthologs PLAC8 FAMILY PROTEIN (PTHR15907:SF221) Prunus persica
PRUPE|EnsemblGenome=PRUPE_6G162400|UniProtKB=A0A251NRC2	Prupe_6G162400	J domain-containing protein;PRUPE_6G162400;PTN005207619;orthologs CHAPERONE DNAJ-DOMAIN SUPERFAMILY PROTEIN (PTHR45376:SF5) chaperone(PC00072) Prunus persica
PRUPE|EnsemblGenome=PRUPE_1G352800|UniProtKB=A0A251R823	Prupe_1G352800	Uncharacterized protein;PRUPE_1G352800;PTN004383362;orthologs PROTEIN ROOT UVB SENSITIVE 1, CHLOROPLASTIC (PTHR12770:SF22) Prunus persica
PRUPE|EnsemblGenome=PRUPE_1G355700|UniProtKB=M5XIQ3	Prupe_1G355700	Uncharacterized protein;PRUPE_1G355700;PTN004834756;orthologs DUF241 DOMAIN PROTEIN (PTHR31509:SF60) Prunus persica
PRUPE|EnsemblGenome=PRUPE_1G348700|UniProtKB=A0A251R7R3	Prupe_1G348700	J domain-containing protein;PRUPE_1G348700;PTN005207420;orthologs CHAPERONE PROTEIN DNAJ C76, CHLOROPLASTIC (PTHR45295:SF1) chaperone(PC00072) Prunus persica
PRUPE|EnsemblGenome=PRUPE_1G354500|UniProtKB=M5XWE2	Prupe_1G354500	Peptidase_M14 domain-containing protein;PRUPE_1G354500;PTN004292225;orthologs OS02G0119300 PROTEIN (PTHR11705:SF119) metalloprotease(PC00153) Prunus persica
PRUPE|EnsemblGenome=PRUPE_6G162500|UniProtKB=M5WHM2	Prupe_6G162500	Uncharacterized protein;PRUPE_6G162500;PTN005097241;orthologs OS04G0687200 PROTEIN (PTHR36363:SF1) Prunus persica
PRUPE|EnsemblGenome=PRUPE_1G352000|UniProtKB=M5XP27	Prupe_1G352000	Lipoyl synthase, chloroplastic;LIP1P;PTN004210450;orthologs LIPOYL SYNTHASE, MITOCHONDRIAL (PTHR10949:SF0) Prunus persica

## Sheet: Supplementary_Table_9
Supplementary Table 9	Candidate genes included in the protein network analysis.
Candidate gene	Chromosome	Start_position (bp)	End position (bp)	Study
Prupe.1G346800	Pp01	32421993	32427198	Current study
Prupe.1G346900	Pp01	32427595	32430525	Current study
Prupe.1G347000	Pp01	32431783	32451925	Current study
Prupe.1G347100	Pp01	32452795	32456467	Current study
Prupe.1G347200	Pp01	32456501	32460662	Current study
Prupe.1G347300	Pp01	32465013	32468773	Current study
Prupe.1G347400	Pp01	32471826	32483066	Current study
Prupe.1G347500	Pp01	32483664	32486902	Current study
Prupe.1G347600	Pp01	32490282	32492025	Current study
Prupe.1G347700	Pp01	32495431	32498485	Current study
Prupe.1G347800	Pp01	32507589	32508964	Current study
Prupe.1G347900	Pp01	32512268	32515516	Current study
Prupe.1G348000	Pp01	32515517	32518351	Current study
Prupe.1G348100	Pp01	32522372	32526927	Current study
Prupe.1G348200	Pp01	32527814	32531454	Current study
Prupe.1G348300	Pp01	32534191	32538421	Current study
Prupe.1G348400	Pp01	32538470	32541330	Current study
Prupe.1G348500	Pp01	32541565	32542167	Current study
Prupe.1G348600	Pp01	32542666	32544515	Current study
Prupe.1G348700	Pp01	32544474	32546861	Current study
Prupe.1G348800	Pp01	32547182	32548529	Current study
Prupe.1G348900	Pp01	32548628	32551337	Current study
Prupe.1G349000	Pp01	32552850	32558066	Current study
Prupe.1G349100	Pp01	32560362	32574470	Current study
Prupe.1G349200	Pp01	32575087	32578045	Current study
Prupe.1G349300	Pp01	32579428	32581860	Current study
Prupe.1G349400	Pp01	32582606	32584437	Current study
Prupe.1G349500	Pp01	32586584	32587971	Current study
Prupe.1G349600	Pp01	32589789	32592430	Current study
Prupe.1G349700	Pp01	32592857	32596510	Current study
Prupe.1G349800	Pp01	32601821	32612483	Current study
Prupe.1G349900	Pp01	32612697	32616479	Current study
Prupe.1G350000	Pp01	32616494	32617312	Current study
Prupe.1G350100	Pp01	32617879	32622995	Current study
Prupe.1G350200	Pp01	32618308	32618590	Current study
Prupe.1G350300	Pp01	32623932	32630266	Current study
Prupe.1G350400	Pp01	32630626	32632682	Current study
Prupe.1G350500	Pp01	32635894	32637982	Current study
Prupe.1G350600	Pp01	32639471	32649007	Current study
Prupe.1G350700	Pp01	32649758	32651631	Current study
Prupe.1G350800	Pp01	32651672	32653392	Current study
Prupe.1G350900	Pp01	32654999	32658806	Current study
Prupe.1G351000	Pp01	32659271	32667433	Current study
Prupe.1G351100	Pp01	32667664	32668380	Current study
Prupe.1G351200	Pp01	32672228	32680229	Current study
Prupe.1G351300	Pp01	32681733	32687880	Current study
Prupe.1G351400	Pp01	32688463	32692515	Current study
Prupe.1G351500	Pp01	32692525	32702207	Current study
Prupe.1G351600	Pp01	32706293	32708784	Current study
Prupe.1G351700	Pp01	32709119	32709671	Current study
Prupe.1G351800	Pp01	32709672	32710495	Current study
Prupe.1G351900	Pp01	32714605	32718586	Current study
Prupe.1G352000	Pp01	32722824	32727831	Current study
Prupe.1G352100	Pp01	32728105	32733518	Current study
Prupe.1G352200	Pp01	32748205	32751957	Current study
Prupe.1G352300	Pp01	32752944	32755788	Current study
Prupe.1G352400	Pp01	32756056	32765734	Current study
Prupe.1G352500	Pp01	32768012	32776644	Current study
Prupe.1G352600	Pp01	32779285	32779737	Current study
Prupe.1G352700	Pp01	32792320	32797697	Current study
Prupe.1G352800	Pp01	32803445	32809476	Current study
Prupe.1G352900	Pp01	32812784	32814643	Current study
Prupe.1G353000	Pp01	32818899	32839829	Current study
Prupe.1G353100	Pp01	32843164	32845553	Current study
Prupe.1G353200	Pp01	32850747	32858052	Current study
Prupe.1G353300	Pp01	32866856	32870293	Current study
Prupe.1G353400	Pp01	32872195	32878080	Current study
Prupe.1G353500	Pp01	32879333	32880116	Current study
Prupe.1G353600	Pp01	32882080	32885751	Current study
Prupe.1G353700	Pp01	32885967	32889294	Current study
Prupe.1G353800	Pp01	32890316	32896652	Current study
Prupe.1G353900	Pp01	32895911	32898328	Current study
Prupe.1G354000	Pp01	32899176	32905305	Current study
Prupe.1G354100	Pp01	32905306	32907052	Current study
Prupe.1G354200	Pp01	32906735	32909732	Current study
Prupe.1G354300	Pp01	32909909	32911251	Current study
Prupe.1G354400	Pp01	32914119	32915829	Current study
Prupe.1G354500	Pp01	32916820	32923245	Current study
Prupe.1G354600	Pp01	32922468	32927519	Current study
Prupe.1G354700	Pp01	32928480	32931201	Current study
Prupe.1G354800	Pp01	32941687	32947218	Current study
Prupe.1G354900	Pp01	32948755	32953715	Current study
Prupe.1G355000	Pp01	32954555	32961923	Current study
Prupe.1G355100	Pp01	32961021	32968580	Current study
Prupe.1G355200	Pp01	32981772	32982047	Current study
Prupe.1G355300	Pp01	32984380	32985411	Current study
Prupe.1G355400	Pp01	32987234	32990135	Current study
Prupe.1G355500	Pp01	32992960	32998086	Current study
Prupe.1G355600	Pp01	32997304	33001273	Current study
Prupe.1G355700	Pp01	33002280	33003365	Current study
Prupe.1G355800	Pp01	33003445	33005531	Current study
Prupe.1G355900	Pp01	33006267	33009312	Current study
Prupe.1G356000	Pp01	33010548	33013007	Current study
Prupe.1G356100	Pp01	33023176	33027002	Current study
Prupe.1G356200	Pp01	33027003	33028677	Current study
Prupe.1G356300	Pp01	33028895	33032192	Current study
Prupe.1G356400	Pp01	33036333	33037734	Current study
Prupe.1G356500	Pp01	33039669	33043449	Current study
Prupe.6G161300	Pp06	14985431	14994196	Current study
Prupe.6G161400	Pp06	15024046	15025140	Current study
Prupe.6G161500	Pp06	15025141	15028951	Current study
Prupe.6G161600	Pp06	15035874	15036810	Current study
Prupe.6G161700	Pp06	15056141	15059943	Current study
Prupe.6G161800	Pp06	15072051	15074129	Current study
Prupe.6G161900	Pp06	15104791	15106340	Current study
Prupe.6G162000	Pp06	15107521	15111014	Current study
Prupe.6G162100	Pp06	15142147	15145474	Current study
Prupe.6G162200	Pp06	15144804	15149370	Current study
Prupe.6G162300	Pp06	15301313	15305769	Current study
Prupe.6G162400	Pp06	15379708	15387056	Current study
Prupe.6G162500	Pp06	15387815	15388384	Current study
Prupe.6G162600	Pp06	15425129	15427557	Current study
Prupe.6G162700	Pp06	15428703	15429873	Current study
Prupe.6G162800	Pp06	15453794	15458105	Current study
Prupe.6G162900	Pp06	15464109	15467231	Current study
Prupe.6G163000	Pp06	15478122	15481679	Current study
Prupe.6G163100	Pp06	15482242	15484313	Current study
Prupe.6G163200	Pp06	15486458	15493393	Current study
Prupe.6G163300	Pp06	15581403	15586265	Current study
Prupe.6G163400	Pp06	15588789	15592030	Current study
Prupe.6G163500	Pp06	15685374	15685913	Current study
Prupe.6G163600	Pp06	15698601	15704390	Current study
Prupe.6G163700	Pp06	15712649	15713620	Current study
Prupe.6G163800	Pp06	15717819	15719389	Current study
Prupe.6G163900	Pp06	15732248	15737125	Current study
Prupe.6G164000	Pp06	15743451	15748820	Current study
Prupe.6G164100	Pp06	15983965	15985142	Current study

## Sheet: Supplemmentary_Table_10
Supplementary Table 10	Protein clustering obtained in STRING protein network analysis. Green filled cells are those identified in the current work and red for those with a SNP effect detected.
#clustering method	cluster number	cluster color	gene count	protein name	protein identifier	protein description
MCL	1	Red	12	Prupe.1G350800	3760.EMJ28131	Uncharacterized protein
MCL	1	Red	12	Prupe.6G052000	3760.EMJ06568	Lrr repeats and ubiquitin-like domain-containing protein at2g30105; Uncharacterized protein
MCL	1	Red	12	Prupe.6G161700	3760.EMJ15254	Probable leucine-rich repeat receptor-like protein kinase at1g35710 isoform x1; Uncharacterized protein
MCL	1	Red	12	Prupe.6G320000	3760.EMJ06852	Serine/arginine-rich splicing factor sr30 isoform x3; Uncharacterized protein
MCL	1	Red	12	Prupe.7G032500	3760.EMJ05059	Receptor-like protein kinase 2; Uncharacterized protein
MCL	1	Red	12	Prupe.7G032800	3760.EMJ04865	Uncharacterized protein
MCL	1	Red	12	Prupe.7G033000	3760.EMJ06050	Receptor-like protein kinase 5; Uncharacterized protein
MCL	1	Red	12	Prupe.7G033100	3760.EMJ05319	Uncharacterized protein
MCL	1	Red	12	Prupe.7G033300	3760.EMJ04363	Probable lrr receptor-like serine/threonine-protein kinase at4g36180; Uncharacterized protein
MCL	1	Red	12	Prupe.7G033600	3760.EMJ04944	Uncharacterized protein
MCL	1	Red	12	Prupe.8G173600	3760.EMJ02319	Uncharacterized protein
MCL	1	Red	12	Prupe.8G173700	3760.EMJ19094	Tmv resistance protein n isoform x1; Uncharacterized protein; Belongs to the disease resistance NB-LRR family
MCL	2	Salmon	11	Prupe.1G117700	3760.EMJ28350	Receptor-like protein kinase anxur1; Uncharacterized protein
MCL	2	Salmon	11	Prupe.1G135100	3760.EMJ26466	Kinesin-like protein kin-13a; Kinesin-like protein; Belongs to the TRAFAC class myosin-kinesin ATPase superfamily. Kinesin family
MCL	2	Salmon	11	Prupe.1G326000	3760.EMJ28554	Uncharacterized protein loc18790013; Uncharacterized protein
MCL	2	Salmon	11	Prupe.1G349100	3760.EMJ26631	Uncharacterized protein; Belongs to the TRAFAC class myosin-kinesin ATPase superfamily. Myosin family
MCL	2	Salmon	11	Prupe.1G350600	3760.EMJ28209	Helicase-like transcription factor chr28 isoform x3; Uncharacterized protein
MCL	2	Salmon	11	Prupe.4G209600	3760.EMJ15080	Probable serine/threonine-protein kinase pbl23 isoform x2; Uncharacterized protein; Belongs to the protein kinase superfamily
MCL	2	Salmon	11	Prupe.6G052400	3760.EMJ06182	Probable inactive receptor-like protein kinase at3g56050; Uncharacterized protein
MCL	2	Salmon	11	Prupe.6G163400	3760.EMJ12643	Uncharacterized protein; Belongs to the actin family
MCL	2	Salmon	11	Prupe.6G352800	3760.EMJ20861	Rust resistance kinase lr10; Uncharacterized protein
MCL	2	Salmon	11	Prupe.6G352900	3760.EMJ09521	Protein kinase domain-containing protein; Uncharacterized protein
MCL	2	Salmon	11	Prupe.8G165000	3760.EMJ01748	Ras-related c3 botulinum toxin substrate 1; Uncharacterized protein; Belongs to the small GTPase superfamily. Rho family
MCL	3	Fire Brick	9	Prupe.1G348600	3760.EMJ24913	Thioredoxin-like protein yls8 isoform x2; Uncharacterized protein
MCL	3	Fire Brick	9	Prupe.1G350300	3760.EMJ23973	Probable protein arginine n-methyltransferase 6; Uncharacterized protein; Belongs to the class I-like SAM-binding methyltransferase superfamily. Protein arginine N- methyltransferase family
MCL	3	Fire Brick	9	Prupe.1G351400	3760.EMJ24710	Uncharacterized protein
MCL	3	Fire Brick	9	Prupe.1G351900	3760.EMJ23761	Uncharacterized protein loc18790098; Uncharacterized protein
MCL	3	Fire Brick	9	Prupe.1G353900	3760.EMJ25100	Small nuclear ribonucleoprotein smd3b; Core component of the spliceosomal U1, U2, U4 and U5 small nuclear ribonucleoproteins (snRNPs), the building blocks of the spliceosome
MCL	3	Fire Brick	9	Prupe.1G356600	3760.EMJ28770	Uncharacterized protein
MCL	3	Fire Brick	9	Prupe.4G060300	3760.EMJ12722	Uncharacterized protein
MCL	3	Fire Brick	9	Prupe.6G162200	3760.EMJ12923	Microfibrillar-associated protein 1; Uncharacterized protein
MCL	3	Fire Brick	9	Prupe.6G350000	3760.EMJ06977	Rna-binding protein 42 isoform x1; Uncharacterized protein
MCL	4	Brown	9	Prupe.6G044000	3760.EMJ06750	Peroxidase 4; Peroxidase; Belongs to the peroxidase family. Classical plant (class III) peroxidase subfamily
MCL	4	Brown	9	Prupe.6G044200	3760.EMJ07678	Peroxidase 4; Peroxidase; Belongs to the peroxidase family. Classical plant (class III) peroxidase subfamily
MCL	4	Brown	9	Prupe.6G044300	3760.EMJ06743	Peroxidase 4; Peroxidase; Belongs to the peroxidase family. Classical plant (class III) peroxidase subfamily
MCL	4	Brown	9	Prupe.6G044500	3760.EMJ07441	Peroxidase p7; Peroxidase; Belongs to the peroxidase family. Classical plant (class III) peroxidase subfamily
MCL	4	Brown	9	Prupe.6G044600	3760.EMJ07617	Cationic peroxidase 1; Peroxidase; Belongs to the peroxidase family. Classical plant (class III) peroxidase subfamily
MCL	4	Brown	9	Prupe.6G044700	3760.EMJ08801	Cationic peroxidase 1; Peroxidase; Belongs to the peroxidase family. Classical plant (class III) peroxidase subfamily
MCL	4	Brown	9	Prupe.6G044800	3760.EMJ07748	Peroxidase p7; Peroxidase; Belongs to the peroxidase family. Classical plant (class III) peroxidase subfamily
MCL	4	Brown	9	Prupe.6G044900	3760.EMJ07615	Cationic peroxidase 1; Peroxidase; Belongs to the peroxidase family. Classical plant (class III) peroxidase subfamily
MCL	4	Brown	9	Prupe.6G162000	3760.EMJ12687	Cinnamyl-alcohol dehydrogenase; Uncharacterized protein
MCL	5	Dark Golden Rod 2	6	Prupe.1G095200	3760.EMJ26602	Protein suppressor of max2 1; Uncharacterized protein
MCL	5	Dark Golden Rod 2	6	Prupe.1G348700	3760.EMJ23353	Uncharacterized protein loc18790132; Uncharacterized protein
MCL	5	Dark Golden Rod 2	6	Prupe.4G167400	3760.EMJ12561	Tpr repeat-containing thioredoxin ttl1; Uncharacterized protein
MCL	5	Dark Golden Rod 2	6	Prupe.6G162400	3760.EMJ13123	Uncharacterized protein loc18778877 isoform x2; Uncharacterized protein
MCL	5	Dark Golden Rod 2	6	Prupe.7G025100	3760.EMJ03848	Chaperone protein dnaj 72; Uncharacterized protein
MCL	5	Dark Golden Rod 2	6	Prupe.8G172900	3760.EMJ01494	L-ascorbate oxidase homolog; Uncharacterized protein
MCL	6	Sandy Brown	6	Prupe.1G347300	3760.EMJ25293	Uncharacterized protein loc18792259; Uncharacterized protein
MCL	6	Sandy Brown	6	Prupe.1G347500	3760.EMJ28756	Atp-dependent clp protease proteolytic subunit 2, mitochondrial; ATP-dependent Clp protease proteolytic subunit
MCL	6	Sandy Brown	6	Prupe.1G348100	3760.EMJ24013	Serine carboxypeptidase-like clade ii; Carboxypeptidase; Belongs to the peptidase S10 family
MCL	6	Sandy Brown	6	Prupe.1G348300	3760.EMJ24234	Serine carboxypeptidase-like clade ii; Carboxypeptidase; Belongs to the peptidase S10 family
MCL	6	Sandy Brown	6	Prupe.1G351000	3760.EMJ23154	Uncharacterized protein loc18789583 isoform x2; Uncharacterized protein
MCL	6	Sandy Brown	6	Prupe.1G351200	3760.EMJ26393	Uncharacterized protein loc18792414; Uncharacterized protein
MCL	7	Dark Golden Rod	5	Prupe.4G087700	3760.EMJ12703	Uncharacterized protein
MCL	7	Dark Golden Rod	5	Prupe.4G087900	3760.EMJ13830	Uncharacterized protein
MCL	7	Dark Golden Rod	5	Prupe.6G046600	3760.EMJ07516	F-box and leucine-rich repeat protein 2/20; Uncharacterized protein
MCL	7	Dark Golden Rod	5	Prupe.6G320300	3760.EMJ06448	26S protease regulatory subunit 6A homolog; Uncharacterized protein; Belongs to the AAA ATPase family
MCL	7	Dark Golden Rod	5	Prupe.8G167300	3760.EMJ02183	Probable 26s proteasome non-atpase regulatory subunit 3; Uncharacterized protein
MCL	8	Yellow	5	Prupe.1G349800	3760.EMJ26457	Probable inactive serine/threonine-protein kinase scy1; Uncharacterized protein
MCL	8	Yellow	5	Prupe.1G350400	3760.EMJ28825	Sentrin-specific protease 8; Uncharacterized protein
MCL	8	Yellow	5	Prupe.1G350500	3760.EMJ28296	Protein aspartic protease in guard cell 2; Uncharacterized protein; Belongs to the peptidase A1 family
MCL	8	Yellow	5	Prupe.6G161400	3760.EMJ13002	Extradiol ring-cleavage dioxygenase; Uncharacterized protein
MCL	8	Yellow	5	Prupe.6G162100	3760.EMJ13460	Uncharacterized protein loc18778509; Uncharacterized protein
MCL	9	Olive	3	Prupe.1G351300	3760.EMJ28688	Phytochrome-associated serine/threonine-protein phosphatase; Serine/threonine-protein phosphatase
MCL	9	Olive	3	Prupe.1G355500	3760.EMJ23542	Probable serine/threonine-protein kinase at4g35230; Uncharacterized protein
MCL	9	Olive	3	Prupe.8G176100	3760.EMJ00995	Probable serine/threonine-protein kinase at4g35230; Uncharacterized protein
MCL	10	Khaki	3	Prupe.1G352400	3760.EMJ23140	Katanin p80 wd40 repeat-containing subunit b1 homolog isoform x1; Katanin p80 WD40 repeat-containing subunit B1 homolog; May participate in a complex which severs microtubules in an ATP-dependent manner. Microtubule severing may promote rapid reorganization of cellular microtubule arrays
MCL	10	Khaki	3	Prupe.1G355000	3760.EMJ23433	Earp and garp complex-interacting protein 1; Uncharacterized protein
MCL	10	Khaki	3	Prupe.8G169900	3760.EMJ01001	DDB1- and CUL4-associated factor 8 isoform X1; Uncharacterized protein
MCL	11	Aquamarine 2	3	Prupe.4G085000	3760.EMJ15110	Non-specific serine/threonine protein kinase; Belongs to the protein kinase superfamily
MCL	11	Aquamarine 2	3	Prupe.6G164000	3760.EMJ15857	Autophagy-related protein 13b; Uncharacterized protein
MCL	11	Aquamarine 2	3	Prupe.6G359700	3760.EMJ08669	Cbs domain-containing protein cbsx6; Uncharacterized protein
MCL	12	Cyan	3	Prupe.4G057800	3760.EMJ15367	Protein kinase domain-containing protein; Uncharacterized protein
MCL	12	Cyan	3	Prupe.6G039100	3760.EMJ07639	Probable lrr receptor-like serine/threonine-protein kinase at1g06840; Uncharacterized protein; Belongs to the protein kinase superfamily. Ser/Thr protein kinase family
MCL	12	Cyan	3	Prupe.6G039400	3760.EMJ09517	Probable inactive receptor kinase at5g58300; Uncharacterized protein
MCL	13	Aquamarine	3	Prupe.1G353400	3760.EMJ28904	Cir_n domain-containing protein; Uncharacterized protein
MCL	13	Aquamarine	3	Prupe.6G163200	3760.EMJ02494	54S ribosomal protein L10, mitochondrial; Uncharacterized protein
MCL	13	Aquamarine	3	Prupe.6G365500	3760.EMJ06208	Pentatricopeptide repeat-containing protein at3g02650, mitochondrial; Uncharacterized protein
MCL	14	Sky Blue 4	3	Prupe.1G348400	3760.EMJ26943	Porphobilinogen deaminase, chloroplastic; Uncharacterized protein
MCL	14	Sky Blue 4	3	Prupe.1G349600	3760.EMJ27755	Uncharacterized protein loc18793496; Uncharacterized protein
MCL	14	Sky Blue 4	3	Prupe.6G163300	3760.EMJ12929	Carbamoyl-phosphate synthase small chain, chloroplastic; Uncharacterized protein
MCL	15	Sky Blue 2	3	Prupe.4G088000	3760.EMJ12799	Uncharacterized protein
MCL	15	Sky Blue 2	3	Prupe.6G163000	3760.EMJ14681	Receptor protein kinase clavata1; Uncharacterized protein; Belongs to the protein kinase superfamily. Ser/Thr protein kinase family
MCL	15	Sky Blue 2	3	Prupe.6G359800	3760.EMJ07622	Leucine-rich repeat receptor-like protein clavata2; Uncharacterized protein
MCL	16	Sky Blue	3	Prupe.1G356300	3760.EMJ26468	Lysine-specific histone demethylase 1 homolog 1; Uncharacterized protein
MCL	16	Sky Blue	3	Prupe.6G163500	3760.EMJ20105	Dna mismatch repair protein msh3; Component of the post-replicative DNA mismatch repair system (MMR)
MCL	16	Sky Blue	3	Prupe.6G357400	3760.EMJ09808	Uncharacterized protein
MCL	17	Sky Blue 3	3	Prupe.1G352000	3760.EMJ23268	Lipoyl synthase 1, chloroplastic; Lipoyl synthase, chloroplastic; Catalyzes the radical-mediated insertion of two sulfur atoms into the C-6 and C-8 positions of the octanoyl moiety bound to the lipoyl domains of lipoate-dependent enzymes, thereby converting the octanoylated domains into lipoylated derivatives
MCL	17	Sky Blue 3	3	Prupe.1G352600	3760.EMJ27145	Ferredoxin-thioredoxin reductase, variable chain; Uncharacterized protein
MCL	17	Sky Blue 3	3	Prupe.6G162900	3760.EMJ13496	Protein bola2 isoform x1; Uncharacterized protein; Belongs to the BolA/IbaG family
MCL	18	Cornflower Blue	2	Prupe.1G347200	3760.EMJ27098	annotation not available
MCL	18	Cornflower Blue	2	Prupe.8G164400	3760.EMJ01744	L-ascorbate peroxidase 3, peroxisomal isoform x2; Uncharacterized protein; Belongs to the peroxidase family
MCL	19	Blue	2	Prupe.1G353800	3760.EMJ23139	Btb/poz domain-containing protein at2g30600; Uncharacterized protein
MCL	19	Blue	2	Prupe.7G185400	3760.EMJ05510	Mlo-like protein 8; MLO-like protein; May be involved in modulation of pathogen defense and leaf cell death
MCL	20	Medium Slate Blue 3	2	Prupe.1G350100	3760.EMJ24845	Mitochondrial import receptor subunit tom40-1; Uncharacterized protein
MCL	20	Medium Slate Blue 3	2	Prupe.1G351600	3760.EMJ24874	Mitochondrial intermembrane space import and assembly protein 40 homolog isoform x1; Uncharacterized protein
MCL	21	Medium Slate Blue	2	Prupe.6G354900	3760.EMJ26621	Probable leucine-rich repeat receptor-like protein kinase at2g33170; Uncharacterized protein; Belongs to the protein kinase superfamily. Ser/Thr protein kinase family
MCL	21	Medium Slate Blue	2	Prupe.7G025300	3760.EMJ05392	C-type lectin receptor-like tyrosine-protein kinase at1g52310; Uncharacterized protein
MCL	22	Medium Slate Blue 2	2	Prupe.1G354000	3760.EMJ26419	1,4-alpha-glucan-branching enzyme 1, chloroplastic/amyloplastic isoform X1; Uncharacterized protein
MCL	22	Medium Slate Blue 2	2	Prupe.6G352300	3760.EMJ06220	Inositol phosphorylceramide glucuronosyltransferase 1; Hexosyltransferase; Belongs to the glycosyltransferase 8 family
MCL	23	Medium Purple	2	Prupe.1G349400	3760.EMJ23899	F-box and leucine-rich repeat protein 2/20; Uncharacterized protein
MCL	23	Medium Purple	2	Prupe.1G349500	3760.EMJ28353	Putative gem-like protein 8; Uncharacterized protein
MCL	24	Medium Purple 2	2	Prupe.6G352100	3760.EMJ09619	Leucine-rich repeat receptor-like protein kinase pxl1; Uncharacterized protein
MCL	24	Medium Purple 2	2	Prupe.6G356200	3760.EMJ09726	Protein kinase domain-containing protein; Uncharacterized protein
MCL	25	Orchid 4	2	Prupe.6G162800	3760.EMJ14788	Uncharacterized protein; Belongs to the cyclin family
MCL	25	Orchid 4	2	Prupe.6G365400	3760.EMJ08654	Splicing factor u2af-associated protein 2 isoform x2; Uncharacterized protein
MCL	26	Orchid 3	2	Prupe.1G347400	3760.EMJ26668	Enhancer of ag-4 protein 2 isoform x1; Uncharacterized protein
MCL	26	Orchid 3	2	Prupe.1G353000	3760.EMJ28185	Cleavage stimulation factor subunit 77 isoform x1; Uncharacterized protein
MCL	27	Violet	2	Prupe.1G346800	3760.EMJ23407	Uncharacterized protein
MCL	27	Violet	2	Prupe.6G365600	3760.EMJ08042	Lob domain-containing protein 6; Uncharacterized protein
MCL	28	Purple	2	Prupe.1G350700	3760.EMJ25812	High mobility group b protein 7; Uncharacterized protein
MCL	28	Purple	2	Prupe.5G111400	3760.EMJ12043	Dirigent protein 5; Dirigent protein; Dirigent proteins impart stereoselectivity on the phenoxy radical-coupling reaction, yielding optically active lignans from two molecules of coniferyl alcohol in the biosynthesis of lignans, flavonolignans, and alkaloids and thus plays a central role in plant secondary metabolism
MCL	29	Orchid	2	Prupe.1G347100	3760.EMJ23894	Photosystem ii stability/assembly factor hcf136, chloroplastic; Uncharacterized protein
MCL	29	Orchid	2	Prupe.1G355600	3760.EMJ23103	Atp-dependent zinc metalloprotease ftsh, chloroplastic; Uncharacterized protein
MCL	30	Orchid 2	2	Prupe.1G348900	3760.EMJ23815	Protein-S-isoprenylcysteine O-methyltransferase
MCL	30	Orchid 2	2	Prupe.1G349200	3760.EMJ24220	Fad synthetase 2, chloroplastic; Uncharacterized protein
MCL	31	Hot Pink	2	Prupe.1G330700	3760.EMJ23496	Phosphoglucomutase, cytoplasmic; Uncharacterized protein; Belongs to the phosphohexose mutase family
MCL	31	Hot Pink	2	Prupe.1G352200	3760.EMJ23648	Alpha-galactosidase 1; Alpha-galactosidase
MCL	32	Hot Pink 2	2	Prupe.1G131800	3760.EMJ26471	Probable acyl-coa dehydrogenase ibr3 isoform x1; Uncharacterized protein
MCL	32	Hot Pink 2	2	Prupe.1G355900	3760.EMJ23664	4-coumarate--CoA ligase-like 5; Uncharacterized protein
MCL	33	Pink	2	Prupe.1G103900	3760.EMJ25271	Atp-binding cassette, subfamily b (mdr/tap), member 1; Uncharacterized protein
MCL	33	Pink	2	Prupe.1G136600	3760.EMJ24275	Probable histone-arginine methyltransferase 1.3 isoform x2; Uncharacterized protein; Belongs to the class I-like SAM-binding methyltransferase superfamily. Protein arginine N- methyltransferase family
MCL	34	Light Coral	1	Prupe.8G173000	3760.EMJ02459	Signal recognition particle 43 kda protein, chloroplastic; Uncharacterized protein

[truncated: 2 more sheets: Supplementary_Table_11, Supplementary_Table_12]
